# Supplementary material for: The Structural Dynamics of Engineered β-Lactamases Vary Broadly on Three Timescales yet Sustain Native Function
Source: Sci Rep. 2019 Apr 30;9:6656. doi: 10.1038/s41598-019-42866-8 (PMC6491436; doi:10.1038/s41598-019-42866-8)
Supplement: Supplementary file 2 — Dataset 1 [file 41598_2019_42866_MOESM2_ESM.xlsx]

## Sheet: Table S5. S2
Supplementary Table S5. Per residue S2 extracted from MD simulations for TEM-1, PSE-4, cTEM-17m, cTEM-2m and cTEM-19m compared to the NMR-determined S2 for TEM-1, PSE-4 and cTEM-17m. Missing NMR S2 value from the active-site walls include the following: S70 wall: Ser70 in all proteins, 69-73 in cTEM-17m; SDN wall: Ser130-Asn132 in cTEM-17m; Ω-loop wall: missing entirely in cTEM-17m and partly in …
		TEM-1						PSE-4						cTEM-2m			cTEM-17m						cTEM-19m
TEM-1 Residue		MD			NMR1			MD			NMR2			MD			MD			NMR3			MD
26	His							0.829094	±	0.024157	0.761	±	0.017
27	Pro							0.867584	±	0.00654279	0.877	±	0.012
28	Glu	0.896663	±	0.00247227				0.864852	±	0.0156069	0.838	±	0.017	0.889227	±	0.0139446	0.889827	±	0.00669287	0.84	±	0.017	0.885526	±	0.0140682
29	Thr	0.823859	±	0.00532049				0.826355	±	0.0113044	0.861	±	0.01	0.838008	±	0.0107496	0.832923	±	0.00449931	0.946	±	0.014	0.829508	±	0.0125254
30	Leu	0.903153	±	0.00156754	0.89	±	0.02	0.88826	±	0.00281533	0.895	±	0.012	0.90155	±	0.00291872	0.899587	±	0.00552059	0.891	±	0.016	0.900623	±	0.00516707
31	Val	0.893913	±	0.00602987	0.91	±	0.02	0.848273	±	0.00631875	0.857	±	0.011	0.885813	±	0.0200363	0.88156	±	0.00570117	0.862	±	0.011	0.882317	±	0.0250666
32	Lys	0.889502	±	0.00401053	0.91	±	0.02	0.847547	±	0.00189331	0.858	±	0.014	0.885189	±	0.00691068	0.884275	±	0.00622208	0.894	±	0.02	0.88362	±	0.0065729
33	Val	0.89341	±	0.00185242	0.87	±	0.01	0.863463	±	0.0037969	0.891	±	0.01	0.889823	±	0.0025521	0.890028	±	0.00527531	o.l.			0.889518	±	0.00214992
34	Lys	0.90346	±	0.00305173	0.93	±	0.02	0.891261	±	0.0042903	0.905	±	0.012	0.898522	±	0.0104794	0.89447	±	0.00732451	0.916	±	0.009	0.894817	±	0.00969945
35	Asp	0.884303	±	0.0015391		±		0.834414	±	0.00686675	0.873	±	0.016	0.878023	±	0.00938089	0.877146	±	0.0063157	0.926	±	0.011	0.871637	±	0.0146019
36	Ala	0.883577	±	0.0033209	0.91	±	0.02	0.857641	±	0.00631959	0.868	±	0.01	0.87834	±	0.0093704	0.87335	±	0.00675798	0.896	±	0.018	0.867559	±	0.0110165
37	Glu	0.892884	±	0.00160236	0.94	±	0.02	0.893945	±	0.00395856	o.l.			0.89136	±	0.00105788	0.887383	±	0.00424088	0.922	±	0.011	0.884097	±	0.00292189
38	Asp	0.866669	±	0.00195606	0.88	±	0.02	0.823982	±	0.0129268	0.844	±	0.01	0.861793	±	0.00805705	0.855071	±	0.00811	0.907	±	0.013	0.851063	±	0.00954942
39	Gln	0.837476	±	0.00308466	0.89	±	0.02	0.779343	±	0.00725531	0.875	±	0.012	0.840023	±	0.00508695	0.828037	±	0.0110076	0.926	±	0.012	0.828674	±	0.00583807
40	Leu	0.869566	±	0.00169556	0.93	±	0.02	0.832937	±	0.00276567	o.l.			0.869513	±	0.000687338	0.862137	±	0.00609098	0.948	±	0.021	0.85887	±	0.00342422
41	Gly	0.882044	±	0.000931167	0.91	±	0.02	0.84658	±	0.00372536	0.849	±	0.011	0.881467	±	0.00122916	0.87973	±	0.00146254				0.87242	±	0.0069325
42	Ala	0.798787	±	0.00571076	0.84	±	0.01	0.751592	±	0.0268671	o.l.			0.790463	±	0.0164275	0.801262	±	0.00260009	o.l.			0.813428	±	0.0070953
43	Arg	0.876155	±	0.0158163				0.869783	±	0.00445888	0.868	±	0.012	0.875558	±	0.00754496	0.882072	±	0.00299964	0.792	±	0.019	0.862608	±	0.00216894
44	Val	0.916073	±	0.00177674	0.87	±	0.02	0.88674	±	0.00857671	0.844	±	0.011	0.917037	±	0.00212095	0.910413	±	0.00477569	o.l.			0.904445	±	0.0093345
45	Gly	0.895405	±	0.00420176	0.82	±	0.01	0.895333	±	0.0066542	0.873	±	0.011	0.888277	±	0.00867429	0.897387	±	0.0101828	o.l.			0.875112	±	0.0170421
46	Tyr	0.914737	±	0.0016986	0.89	±	0.02	0.911143	±	0.00224591	0.879	±	0.011	0.90864	±	0.00546995	0.910053	±	0.00147734	0.867	±	0.02	0.911223	±	0.00101845
47	Ile	0.918267	±	0.00407456				0.91819	±	0.00482358	0.902	±	0.012	0.92002	±	0.00138791	0.9223	±	0.00103764	0.94	±	0.013	0.921523	±	0.00448892
48	Glu	0.913871	±	0.00106073	0.88	±	0.02	0.92115	±	0.00127703	0.864	±	0.012	0.91429	±	0.00299712	0.91347	±	0.00194445	0.89	±	0.02	0.913863	±	0.00130063
49	Leu	0.914329	±	0.0014232	0.85	±	0.02	0.908287	±	0.00146124	0.873	±	0.012	0.91566	±	0.000963795	0.9134	±	0.000908625	0.842	±	0.022	0.912973	±	0.00128819
50	Asp	0.906129	±	0.00186798				0.885783	±	0.00761502	0.867	±	0.011	0.908393	±	0.00103196	0.904903	±	0.000866737	0.917	±	0.03	0.90744	±	0.000753193
51	Leu	0.881649	±	0.00126147	0.93	±	0.02	0.826461	±	0.0176502	0.811	±	0.019	0.88421	±	0.00145093	0.884817	±	0.0029855	0.908	±	0.021	0.88458	±	0.00478914
52	Asn	0.835136	±	0.0125256	0.84	±	0.02	0.822618	±	0.0262435	0.829	±	0.015	0.840242	±	0.00580832	0.830353	±	0.00552718	0.784	±	0.018	0.821603	±	0.0168911
53	Ser	0.782678	±	0.00753952				0.792266	±	0.0152615	0.64	±	0.015	0.785912	±	0.00478732	0.787007	±	0.0109372	0.829	±	0.014	0.792603	±	0.00930625
54	Gly	0.849744	±	0.0020618	0.94	±	0.02	0.760798	±	0.0235667	0.759	±	0.019	0.849847	±	0.00363104	0.857057	±	0.00503347	0.924	±	0.014	0.854767	±	0.00829576
55	Lys	0.83349	±	0.0051627	0.9	±	0.01	0.690326	±	0.0295128	0.791	±	0.015	0.839186	±	0.0047748	0.84171	±	0.00655256	o.l.			0.833607	±	0.0107708
56	Ile	0.872469	±	0.00305122	0.82	±	0.02	0.831238	±	0.0119359	0.797	±	0.017	0.875617	±	0.00538495	0.8756	±	0.00378144	0.856	±	0.008	0.876203	±	0.00168049
57	Leu	0.880192	±	0.00390985	0.92	±	0.02	0.878574	±	0.0142571	0.864	±	0.018	0.885002	±	0.00114357	0.881407	±	0.00318368	0.908	±	0.026	0.881937	±	0.0028999
58	Glu	0.883118	±	0.00508989	0.86	±	0.02	Non existant in Ambler numbering						0.88104	±	0.00881241	0.877085	±	0.00302531	0.878	±	0.009	0.87878	±	0.00941583
59	Ser	0.87994	±	0.00349564	0.87	±	0.01	0.888417	±	0.00207669	0.842	±	0.011	0.87946	±	0.000700214	0.882593	±	0.00174787	0.89	±	0.012	0.881653	±	0.00366757
60	Phe	0.913249	±	0.00260148	0.83	±	0.01	0.907533	±	0.00171608	0.848	±	0.012	0.909207	±	0.00802226	0.915543	±	0.00118728	0.9	±	0.01	0.91296	±	0.00060803
61	Arg	0.905437	±	0.00065299	0.87	±	0.02	0.893283	±	0.00366695	0.898	±	0.012	0.904743	±	0.00115049	0.904453	±	0.00146616	0.928	±	0.014	0.90489	±	0.000936002
62	Pro							0.89302	±	0.00692766	0.883	±	0.012
63	Glu	0.897339	±	0.00417676	0.87	±	0.02	0.858078	±	0.0105284	0.91	±	0.013	0.8968	±	0.016709	0.909583	±	0.00137631	0.901	±	0.009	0.90746	±	0.00362149
64	Glu	0.83529	±	0.0118462	0.87	±	0.02	0.85024	±	0.0123567	0.892	±	0.012	0.847765	±	0.0238016	0.87755	±	0.00668225	0.932	±	0.011	0.870927	±	0.00956527
65	Arg	0.885143	±	0.00442387	0.88	±	0.02	0.881443	±	0.00729788	0.826	±	0.011	0.879407	±	0.00886204	0.88235	±	0.00335215	0.818	±	0.008	0.886801	±	0.0113791
66	Phe	0.894944	±	0.0144321	0.93	±	0.02	0.887496	±	0.00375375	0.89	±	0.013	0.89304	±	0.00415833	0.875625	±	0.0269025				0.882994	±	0.0139791
67	Pro
68	Met	0.885398	±	0.00470873	0.98	±	0.02	0.902743	±	0.00644502	0.94	±	0.02	0.905293	±	0.00299634	0.89579	±	0.00403573	o.l.			0.895874	±	0.0175526
69	Met	0.922288	±	0.00284972	0.96	±	0.02	0.92248	±	0.0037717	0.944	±	0.015	0.92038	±	0.00712753	0.917257	±	0.00729977	o.l.			0.896353	±	0.0102575
70	Ser	0.903704	±	0.00316037	N.A.			0.882073	±	0.0122022	N.A.			0.874468	±	0.0141332	0.902573	±	0.00263269	N.A.			0.867195	±	0.00714247
71	Thr	0.880492	±	0.016334	0.99	±	0.01	0.89839	±	0.000443959	0.967	±	0.013	0.870165	±	0.0179469	0.873907	±	0.00704855	o.l.			0.898176	±	0.00329972
72	Phe	0.908473	±	0.0105832	0.99	±	0.02	0.885883	±	0.015064	o.l.			0.891043	±	0.0100562	0.905917	±	0.00669493	o.l.			0.888694	±	0.0384173
73	Lys	0.9197	±	0.00841683	0.95	±	0.02	0.91607	±	0.00813859	0.943	±	0.012	0.910333	±	0.00416644	0.91431	±	0.00787716	N.A.			0.907617	±	0.00474351
74	Val	0.910849	±	0.00208771	0.91	±	0.02	0.89658	±	0.00424862	0.892	±	0.015	0.90274	±	0.00130931	0.911147	±	0.00302604	o.l.			0.891207	±	0.009889
75	Leu	0.901507	±	0.00192919	0.92	±	0.02	0.908027	±	0.00343012	0.922	±	0.014	0.904177	±	0.00569152	0.901037	±	0.00611755	0.948	±	0.023	0.918253	±	0.0135322
76	Leu	0.919825	±	0.00773266				0.91289	±	0.00305595	0.881	±	0.015	0.918433	±	0.00433124	0.915573	±	0.0114259	o.l.			0.925287	±	0.0051674
77	Cys	0.914675	±	0.00425483	0.94	±	0.02	0.916773	±	0.00127692	0.867	±	0.012	0.915347	±	0.00529393	0.912653	±	0.0048035	0.882	±	0.022	0.912277	±	0.0018516
78	Gly	0.907712	±	0.00281891	0.93	±	0.02	0.90622	±	0.00147986	0.894	±	0.016	0.908523	±	0.000744401	0.905143	±	0.005703	0.935	±	0.014	0.9065	±	0.0026552
79	Ala	0.911073	±	0.00166139	0.94	±	0.02	0.918323	±	0.00145713	0.905	±	0.012	0.911597	±	0.000755667	0.90973	±	0.00201353	0.947	±	0.014	0.91114	±	0.000487545
80	Val	0.900312	±	0.00444568	0.9	±	0.02	0.920903	±	0.00136258	o.l.			0.88959	±	0.0155703	0.88872	±	0.0173393	o.l.			0.888113	±	0.00939828
81	Leu	0.924255	±	0.00145176	0.94	±	0.02	0.903237	±	0.0037834	0.884	±	0.011	0.922803	±	0.000479201	0.922003	±	0.00344703	0.954	±	0.01	0.921567	±	0.00138356
82	Ser	0.908766	±	0.000912009	0.95	±	0.02	0.89551	±	0.00173251	0.915	±	0.01	0.908803	±	0.00258074	0.906567	±	0.000496521	0.919	±	0.007	0.910473	±	0.0019356
83	Arg	0.883375	±	0.00434814	0.91	±	0.02	0.914577	±	0.00113298	0.905	±	0.012	0.881327	±	0.00193345	0.879974	±	0.00255158	0.942	±	0.009	0.88138	±	0.00214075
84	Val	0.901814	±	0.00213974	0.9	±	0.01	0.891333	±	0.0034846	0.896	±	0.013	0.900137	±	0.00273507	0.899763	±	0.00256602	0.891	±	0.008	0.89997	±	0.00288442
85	Asp	0.910614	±	0.00156264				0.885043	±	0.000888613	0.88	±	0.01	0.908337	±	0.00408751	0.907295	±	0.00166803	o.l.			0.908843	±	0.00028746
86	Ala	0.804529	±	0.0145699	0.89	±	0.02	0.82876	±	0.00251537	0.817	±	0.01	0.79885	±	0.00669244	0.8032	±	0.00551889	0.886	±	0.006	0.810343	±	0.00936222
87	Gly	0.862576	±	0.00343905	0.88	±	0.02	0.83664	±	0.0022119	0.852	±	0.01	0.861307	±	0.00314786	0.86211	±	0.00081185	0.891	±	0.006	0.864867	±	0.00258001
88	Gln	0.813092	±	0.00174808	0.9	±	0.02	0.814653	±	0.00783686	0.878	±	0.012	0.81086	±	0.00247847	0.8094	±	0.00246154	o.l.			0.812573	±	0.00339503
89	Glu	0.829772	±	0.00363615	0.83	±	0.02	0.821383	±	0.00317995	0.794	±	0.01	0.82971	±	0.00343121	0.830867	±	0.00104582	0.812	±	0.007	0.836953	±	0.00146647
90	Gln	0.902353	±	8.15799e-05	0.84	±	0.02	0.8276	±	0.00164289	o.l.			0.90071	±	0.00391449	0.902143	±	0.00160295	0.841	±	0.008	0.90141	±	0.00257839
91	Leu	0.866832	±	0.00293058	0.88	±	0.02				Pro			0.86737	±	0.000972574	0.87015	±	0.00289698	0.883	±	0.011	0.873943	±	0.00290216
92	Gly	0.885864	±	0.00272874	0.91	±	0.02	0.874632	±	0.000217993	0.851	±	0.01	0.879853	±	0.0129284	0.88738	±	0.00148233	0.939	±	0.011	0.886204	±	0.00108454
93	Arg	0.867966	±	0.0124265	0.93	±	0.02	0.812152	±	0.00638119	0.841	±	0.015	0.864347	±	0.0204464	0.87718	±	0.00404681	0.916	±	0.01	0.877037	±	0.00171232
94	Arg	0.88206	±	0.00306457	0.88	±	0.01	0.829423	±	0.00133994	0.847	±	0.011	0.874887	±	0.0109099	0.882747	±	0.00047606	o.l.			0.87973	±	0.00137808
95	Ile	0.871156	±	0.0036319	0.9	±	0.02	0.857837	±	0.00201795	0.859	±	0.011	0.86956	±	0.000684617	0.87148	±	0.00258093	0.901	±	0.011	0.871343	±	0.00149433
96	His	0.868844	±	0.00296968	0.85	±	0.02	0.814267	±	0.00292023	0.798	±	0.01	0.866167	±	0.00135508	0.870133	±	0.0020043	0.859	±	0.007	0.86792	±	0.00044238
97	Tyr	0.860191	±	0.00661018	0.78	±	0.02	0.772672	±	0.0127896	0.805	±	0.01	0.860051	±	0.00100516	0.86248	±	0.00637621	0.805	±	0.01	0.856803	±	0.00346425
98	Ser	0.852796	±	0.00251365	0.83	±	0.02	0.793799	±	0.00367611	0.834	±	0.015	0.853637	±	0.00309106	0.851357	±	0.00560887	0.84	±	0.008	0.84641	±	0.00650039
99	Gln	0.864392	±	0.00158228	0.87	±	0.02	0.845942	±	0.00626499	o.l.			0.864152	±	0.00236635	0.866157	±	0.000355575	0.93	±	0.01	0.86565	±	0.00301204
100	Asn	0.835253	±	0.00198558	0.92	±	0.02	0.835068	±	0.00269003	0.907	±	0.012	0.834653	±	0.00347615	0.83577	±	0.00182614	0.959	±	0.012	0.836237	±	0.00291001
101	Asp	0.845332	±	0.0054813	0.91	±	0.02	0.802323	±	0.00940441	0.831	±	0.011	0.847377	±	0.00435459	0.84638	±	0.00582969	0.857	±	0.009	0.848073	±	0.00519336
102	Leu	0.838332	±	0.00397728	0.88	±	0.02	0.789105	±	0.0196932	0.854	±	0.011	0.843387	±	0.00584964	0.838373	±	0.00676522	0.876	±	0.009	0.829313	±	0.0162187
103	Val	0.801339	±	0.00522458	0.9	±	0.02	0.803928	±	0.0121893	o.l.			0.811293	±	0.00783524	0.8008	±	0.00373188	0.837	±	0.022	0.800132	±	0.0157966
104	Glu	0.885198	±	0.010139	0.86	±	0.02	0.871543	±	0.0140463	o.l.			0.882633	±	0.00149674	0.886867	±	0.00480381	0.916	±	0.01	0.868968	±	0.0131461
105	Tyr	0.872741	±	0.0063663	0.8	±	0.02	0.863506	±	0.0200716	0.802	±	0.018	0.862905	±	0.00761351	0.873189	±	0.00199342	0.891	±	0.027	0.861865	±	0.00844339
106	Ser	0.879292	±	0.00172624	0.81	±	0.02	0.875973	±	0.008476	0.825	±	0.012	0.862786	±	0.0224967	0.873974	±	0.00169599	0.903	±	0.011	0.87013	±	0.00189069
107	Pro
108	Val	0.880874	±	0.00288685				0.883097	±	0.00190201	0.899	±	0.012	0.875933	±	0.00308456	0.872383	±	0.00264976	0.915	±	0.017	0.876853	±	0.00552233
109	Thr	0.920139	±	0.00121371	0.87	±	0.02	0.90074	±	0.000539259	0.882	±	0.015	0.91727	±	0.00194433	0.918917	±	0.00110387	o.l.			0.91769	±	0.000943027
110	Glu	0.891339	±	0.0019221	0.96	±	0.02	0.904343	±	0.00276416	0.911	±	0.014	0.88775	±	0.00235204	0.890673	±	0.000644851	0.966	±	0.008	0.884513	±	0.00664996
111	Lys	0.864573	±	0.00272752	0.9	±	0.02	0.843603	±	0.00430293	0.845	±	0.014	0.857383	±	0.0102569	0.86293	±	0.00176485	0.897	±	0.008	0.859456	±	0.00138252
112	His	0.803423	±	0.00205643	0.86	±	0.02	0.780497	±	0.00657724	0.823	±	0.012	0.795137	±	0.0106509	0.800067	±	0.00101535	0.822	±	0.01	0.793357	±	0.0057397
113	Leu	0.833878	±	0.0014949	0.9	±	0.02	0.778396	±	0.00724068	0.81	±	0.01	0.835405	±	0.00981291	0.834307	±	0.00491241	o.l.			0.82821	±	0.00497648
114	Thr	0.816833	±	0.000204724	0.89	±	0.02	0.826272	±	0.00285194	0.892	±	0.011	0.81816	±	0.0081038	0.81714	±	0.00451721	0.887	±	0.013	0.811857	±	0.00476716
115	Asp	0.707891	±	0.00525137	0.88	±	0.02	0.768334	±	0.00788249	0.856	±	0.012	0.711221	±	0.0116437	0.714145	±	0.00180945	o.l.			0.703216	±	0.00897472
116	Gly	0.842136	±	0.00269046				0.755585	±	0.015917	0.756	±	0.01	0.8455	±	0.00112174	0.846871	±	0.00444676	0.921	±	0.008	0.838342	±	0.00281068
117	Met	0.88692	±	0.00599774	0.89	±	0.02	0.821819	±	0.00793457	0.825	±	0.011	0.883313	±	0.00644399	0.888807	±	0.00221374	o.l.			0.88617	±	0.00403692
118	Thr	0.89392	±	0.00214406	0.89	±	0.02	0.8357	±	0.00126539	0.868	±	0.12	0.890607	±	0.00216915	0.89393	±	0.00049689	0.879	±	0.011	0.892053	±	0.00339825
119	Val	0.912514	±	0.000474806	0.91	±	0.02	0.899727	±	0.000647868	0.863	±	0.016	0.911053	±	0.000531162	0.912003	±	0.000472476	0.876	±	0.01	0.912083	±	0.00207307
120	Arg	0.912226	±	0.00405897	0.93	±	0.02	0.91106	±	0.00221136	0.873	±	0.015	0.90805	±	0.00444324	0.911807	±	0.00103394	0.962	±	0.011	0.911843	±	0.00378986
121	Glu	0.890813	±	0.000676696	0.94	±	0.02	0.892863	±	0.000730365	0.894	±	0.012	0.885583	±	0.00433643	0.888027	±	0.0026101	0.94	±	0.011	0.89503	±	0.000533292
122	Leu	0.921502	±	0.000717946	0.92	±	0.02	0.91317	±	0.000331813	0.898	±	0.012	0.920137	±	0.000955057	0.920947	±	0.000328684	0.943	±	0.013	0.92243	±	0.000990808
123	Cys	0.91774	±	0.000777173	0.94	±	0.01	0.917703	±	0.00113289	0.875	±	0.014	0.9156	±	0.00175274	0.916583	±	0.000452143	o.l.			0.916147	±	0.00456071
124	Ser	0.899625	±	0.00420076				0.913367	±	0.00266941	0.896	±	0.014	0.898547	±	0.00281256	0.900243	±	0.00160182				0.90251	±	0.00136859
125	Ala	0.900927	±	0.00625935	0.99	±	0.02	0.92	±	0.00244841	o.l.			0.885475	±	0.0140314	0.899658	±	0.00255007				0.900953	±	0.0122615
126	Ala	0.926715	±	0.00186653				0.90165	±	0.00569564	0.925	±	0.011	0.92286	±	0.00441569	0.925513	±	0.00132926				0.92363	±	0.00285344
127	Ile	0.8961	±	0.00710311	0.88	±	0.02	0.8918	±	0.000795424	0.943	±	0.018	0.90324	±	0.00241762	0.89745	±	0.00539302				0.88765	±	0.00610825
128	Thr	0.894673	±	0.00769669				0.88839	±	0.020749	0.917	±	0.017	0.884347	±	0.0134368	0.887793	±	0.00458896	o.l.			0.88501	±	0.00869402
129	Met	0.880803	±	0.00427627	0.88	±	0.01	0.827153	±	0.0188982	0.924	±	0.017	0.869177	±	0.0156464	0.86548	±	0.0134913	0.944	±	0.024	0.855903	±	0.0108457
130	Ser	0.877074	±	0.0116044	0.99	±	0.01	0.863548	±	0.00506309	0.952	±	0.02	0.870993	±	0.00924048	0.871547	±	0.00320522	o.l.			0.86789	±	0.0123488
131	Asp	0.908196	±	0.00604527	0.99	±	0.02	0.887209	±	0.00828159	0.92	±	0.012	0.893098	±	0.00494978	0.894607	±	0.00821847	N.A.			0.898503	±	0.0170876
132	Asn	0.884317	±	0.0149099				0.884447	±	0.0146095	0.966	±	0.013	0.875403	±	0.00659603	0.869937	±	0.0158717	N.A.			0.876467	±	0.0214417
133	Thr	0.89858	±	0.00200916	0.96	±	0.02	0.889893	±	0.00387394	0.916	±	0.02	0.89163	±	0.00486592	0.892593	±	0.000837636	0.913	±	0.016	0.89311	±	0.00564457
134	Ala	0.937113	±	0.00146697	0.92	±	0.01	0.93282	±	0.00265955	0.897	±	0.011	0.933623	±	0.00469435	0.937633	±	0.00105553	0.923	±	0.012	0.9333	±	0.00114385
135	Ala	0.914543	±	0.00263238	0.9	±	0.02	0.905313	±	0.00330896	0.886	±	0.011	0.909487	±	0.000816476	0.906813	±	0.00419996	0.904	±	0.018	0.909677	±	0.00431338
136	Asn	0.913089	±	0.00737926	0.93	±	0.02	0.876994	±	0.0291644	0.885	±	0.014	0.908653	±	0.00236714	0.90894	±	0.00855242	o.l.			0.883597	±	0.003002
137	Leu	0.922445	±	0.00166826	0.95	±	0.02	0.902573	±	0.00354669	0.896	±	0.013	0.92142	±	0.000445084	0.9181	±	0.00358627				0.910523	±	0.00429139
138	Leu	0.911988	±	0.00233069	0.9	±	0.02	0.895767	±	0.00528827	0.884	±	0.016	0.910773	±	0.00125033	0.907397	±	0.00407299	0.961	±	0.012	0.89817	±	0.0100963
139	Leu	0.925531	±	0.00295981	0.9	±	0.02	0.902835	±	0.0176626	0.905	±	0.012	0.921647	±	0.000589435	0.917307	±	0.00357047	o.l.			0.90891	±	0.000217077
140	Thr	0.90668	±	0.00214861	0.89	±	0.01	0.883958	±	0.00230553	0.858	±	0.012	0.90657	±	0.00225874	0.903617	±	0.00471934	0.888	±	0.008	0.891527	±	0.0204147
141	Thr	0.874251	±	0.00667148				0.776956	±	0.0169319	0.814	±	0.019	0.867677	±	0.00515054	0.84753	±	0.00350347				0.839128	±	0.0172674
142	Ile	0.85057	±	0.00224917	0.9	±	0.02	0.807869	±	0.0110252	0.819	±	0.011	0.848323	±	0.00273193	0.84173	±	0.00709317	0.835	±	0.018	0.832931	±	0.0435869
143	Gly	0.745533	±	0.00369081	0.89	±	0.02	0.846193	±	0.00860605	0.907	±	0.012	0.735486	±	0.0089023	0.740681	±	0.00942439	0.872	±	0.009	0.781212	±	0.0617551
144	Gly				0.88	±	0.02	0.893863	±	0.00238517	0.902	±	0.012							0.71	±	0.009
145	Pro
146	Lys	0.901385	±	0.00103595	0.92	±	0.02	0.903947	±	0.00120799	o.l.			0.90282	±	0.00259925	0.895173	±	0.00470428	o.l.			0.88687	±	0.0124376
147	Glu	0.892836	±	0.000618965	0.88	±	0.02	0.89577	±	0.00161081	0.897	±	0.012	0.89429	±	0.00219461	0.886463	±	0.00479396	0.889	±	0.01	0.88328	±	0.0123759
148	Leu	0.906021	±	0.00192811	0.93	±	0.02	0.909607	±	0.00323669	0.872	±	0.014	0.905423	±	0.000823549	0.901063	±	0.00489635	0.913	±	0.013	0.8912	±	0.0156262
149	Thr	0.910177	±	0.00086422	0.91	±	0.02	0.903453	±	0.00130485	0.907	±	0.011	0.912447	±	0.00340202	0.90684	±	0.00225062	o.l.			0.898213	±	0.00735012
150	Ala	0.90364	±	0.00148136	0.91	±	0.02	0.911817	±	0.00369809	0.92	±	0.012	0.906713	±	0.000876888	0.90464	±	0.0021523	0.942	±	0.006	0.898423	±	0.0102878
151	Phe	0.877476	±	0.00235364	0.88	±	0.02	0.885033	±	0.00981975	0.906	±	0.011	0.891803	±	0.00913382	0.876337	±	0.0164537	0.926	±	0.007	0.877203	±	0.0119319
152	Leu	0.90158	±	0.000496295				0.909267	±	0.00787944	0.9	±	0.017	0.907883	±	0.00604492	0.914657	±	0.000858856	o.l.			0.907737	±	0.00452588
153	His	0.896977	±	0.00310876	0.91	±	0.02	0.890683	±	0.0188218	0.907	±	0.015	0.903507	±	0.00752039	0.903077	±	0.00457981	o.l.			0.885416	±	0.0258413
154	Asn	0.848917	±	0.0044761	0.91	±	0.02	0.84345	±	0.00771498	0.889	±	0.012	0.86648	±	0.0192163	0.849667	±	0.00843323	0.889	±	0.009	0.840971	±	0.010545
155	Met	0.76165	±	0.00742803	0.87	±	0.02	0.84525	±	0.0245475	0.722	±	0.024	0.79679	±	0.0407101	0.826524	±	0.0255979	0.864	±	0.008	0.827979	±	0.0141415
156	Gly	0.788728	±	0.0144878	0.92	±	0.02	0.778442	±	0.0354728	0.887	±	0.012	0.79559	±	0.0273575	0.783487	±	0.0187509	0.909	±	0.009	0.793668	±	0.0137283
157	Asp	0.766716	±	0.0115379	0.91	±	0.02	0.789699	±	0.0228047	0.884	±	0.013	0.799993	±	0.0376123	0.762342	±	0.0972521	0.899	±	0.005	0.747347	±	0.0463623
158	His	0.82217	±	0.00916164	0.78	±	0.02	0.814888	±	0.0237307	0.845	±	0.013	0.821538	±	0.0277789	0.810865	±	0.0273925	o.l.			0.796611	±	0.0329406
159	Val	0.780578	±	0.0221928	0.89	±	0.02	0.760354	±	0.0513213	o.l.			0.800498	±	0.012665	0.780615	±	0.0139277	0.909	±	0.008	0.751161	±	0.0352387
160	Thr	0.804585	±	0.0257094	0.88	±	0.02	0.815796	±	0.0428647	0.842	±	0.011	0.837312	±	0.0372523	0.810336	±	0.0122948	0.84	±	0.017	0.827745	±	0.0248717
161	Arg	0.898459	±	0.00851823	0.95	±	0.02	0.915027	±	0.00773236	0.909	±	0.016	0.891151	±	0.0160334	0.880107	±	0.0504723				0.875494	±	0.0133162
162	Leu	0.912656	±	0.00052456				0.910917	±	0.00252809	0.902	±	0.013	0.907093	±	0.0105977	0.895403	±	0.0216258	0.914	±	0.014	0.878919	±	0.0322394
163	Asp	0.928859	±	0.00163345	0.85	±	0.02	0.911872	±	0.0151154	0.859	±	0.019	0.923577	±	0.0063534	0.909923	±	0.0262563	0.81	±	0.044	0.886651	±	0.0331687
164	Arg	0.907666	±	0.0010828	0.82	±	0.02	0.854433	±	0.0540442	0.822	±	0.014	0.889857	±	0.0243043	0.897533	±	0.0108961	0.793	±	0.033	0.822556	±	0.0706903
165	Trp	0.897583	±	0.00356483				0.869417	±	0.00836044	0.817	±	0.013	0.89591	±	0.00196054	0.86844	±	0.00991895	0.784	±	0.026	0.859152	±	0.00415542
166	Glu	0.909623	±	0.0149279	0.89	±	0.03	0.891466	±	0.0169928	0.906	±	0.015	0.902573	±	0.0117725	0.906691	±	0.0131307	o.l.			0.862687	±	0.0262241
167	Pro
168	Glu	0.875972	±	0.00345975	0.89	±	0.02	0.87263	±	0.00374269	o.l.			0.87266	±	0.00264568	0.862313	±	0.0153579	o.l.			0.837821	±	0.0476325
169	Leu	0.911362	±	0.001118	0.95	±	0.03	0.890467	±	0.0139178	0.925	±	0.014	0.9133	±	0.00463596	0.897441	±	0.0165564	o.l.			0.868887	±	0.0465886
170	Asn	0.877834	±	0.00856401	0.98	±	0.02	0.861716	±	0.0271726	o.l.			0.890853	±	0.00674573	0.863684	±	0.021135	o.l.			0.861394	±	0.060176
171	Glu	0.892357	±	0.00596183	0.94	±	0.02	0.854233	±	0.0137625	0.912	±	0.011	0.902277	±	0.00277518	0.83784	±	0.045559				0.826166	±	0.0685698
172	Ala	0.832975	±	0.0233954	0.93	±	0	0.886513	±	0.00507092	0.874	±	0.014	0.787489	±	0.0379135	0.818834	±	0.0716592	o.l.			0.792312	±	0.0381949
173	Ile	0.801456	±	0.0141128				0.790674	±	0.0139162	o.l.			0.784449	±	0.050372	0.775432	±	0.0110229	N.A.			0.736285	±	0.0641475
174	Pro							0.801368	±	0.00139668	o.l.						0.81474	±	0.0396954	o.l.			0.776504	±	0.0406778
175	Asn	0.793101	±	0.00745882	0.85	±	0.02	0.769137	±	0.0172892	0.927	±	0.031	0.807897	±	0.0610844	0.755812	±	0.0335721	o.l.			0.757704	±	0.0223429
176	Asp	0.569935	±	0.0292539	0.83	±	0.02	0.669412	±	0.0637993	0.883	±	0.012	0.567084	±	0.0565738	0.732389	±	0.0553255	0.893	±	0.007	0.704855	±	0.0172399
177	Glu	0.741143	±	0.0163814	0.84	±	0.02	0.766313	±	0.0480175	0.854	±	0.014	0.752946	±	0.0580565	0.795402	±	0.0524231	0.894	±	0.019	0.800389	±	0.00594807
178	Arg	0.894793	±	0.00173631	0.92	±	0.02	0.847205	±	0.0469327	0.918	±	0.017	0.856421	±	0.0441333	0.856736	±	0.0227503	0.943	±	0.013	0.81158	±	0.00385907
179	Asp	0.92135	±	0.00174845	0.94	±	0.02	0.918857	±	0.00592726	0.878	±	0.013	0.91101	±	0.0133065	0.906589	±	0.0208059				0.899707	±	0.00215444
180	Thr	0.836013	±	0.0109246	0.9	±	0.02	0.82759	±	0.0289712	0.867	±	0.012	0.85074	±	0.0195259	0.830183	±	0.000257087	0.894	±	0.021	0.847545	±	0.021012
181	Thr	0.919081	±	0.000774815	0.9	±	0.02	0.915677	±	0.00691812	0.889	±	0.012	0.918743	±	0.00220205	0.913277	±	0.011635	o.l.			0.91443	±	0.00802979
182	Met	0.88158	±	0.00431495	0.9	±	0.02	0.872342	±	0.0095491	0.858	±	0.012	0.882547	±	0.00549652	0.865369	±	0.0152914	o.l.			0.875837	±	0.00638863
183	Pro
184	Ala	0.92286	±	0.00298206	0.92	±	0.02	0.88919	±	0.011598	o.l.			0.925273	±	0.0024333	0.92387	±	0.000916897	0.916	±	0.015	0.922257	±	0.00407932
185	Ala	0.858349	±	0.0069326	0.83	±	0.02	0.8868	±	0.0138001	o.l.			0.857704	±	0.0016176	0.912517	±	0.00348151	0.913	±	0.014	0.896193	±	0.0199115
186	Met	0.911166	±	0.00149002	0.92	±	0.02	0.914467	±	0.00764854	0.885	±	0.015	0.910371	±	0.00358945	0.910521	±	0.00556662	0.933	±	0.009	0.91569	±	0.00236755
187	Ala	0.921976	±	0.00174154	0.94	±	0.02	0.889843	±	0.0125215	0.93	±	0.012	0.91708	±	0.00206957	0.915717	±	0.00618548	o.l.			0.92183	±	0.00406181
188	Thr	0.916856	±	0.00129689				0.910407	±	0.00249211	o.l.			0.914517	±	0.00283048	0.913343	±	0.000164418	0.894	±	0.007	0.906583	±	0.00493138
189	Thr	0.909215	±	0.00108584	0.93	±	0.02	0.89941	±	0.0110605	o.l.			0.911803	±	0.00525295	0.91366	±	0.0027644	0.893	±	0.012	0.907737	±	0.00256644
190	Leu	0.922828	±	0.00366346	0.92	±	0.02	0.910773	±	0.00517426	0.929	±	0.012	0.918417	±	0.00189331	0.91815	±	0.00389663	0.965	±	0.01	0.920867	±	0.00177858
191	Arg	0.917359	±	0.00200139	0.95	±	0.01	0.91586	±	0.00276225	0.895	±	0.016	0.918157	±	0.000548847	0.92081	±	0.0015348	0.924	±	0.01	0.91619	±	0.00336278
192	Lys	0.92094	±	0.00345562	0.91	±	0.02	0.866092	±	0.0227295	0.892	±	0.017	0.921473	±	0.00144244	0.91765	±	0.00247219	0.935	±	0.008	0.914977	±	0.00252314
193	Leu	0.880069	±	0.0167049	0.94	±	0.02	0.859664	±	0.0108008	0.862	±	0.012	0.849884	±	0.0180256	0.863363	±	0.014381	0.906	±	0.009	0.871958	±	0.0118913
194	Leu	0.850161	±	0.0107878	0.88	±	0.02	0.88096	±	0.0134622	0.884	±	0.012	0.850439	±	0.00942449	0.852313	±	0.0184093	o.l.			0.864893	±	0.00262176
195	Thr	0.866273	±	0.0246385				0.88296	±	0.0153901	0.853	±	0.014	0.869627	±	0.0194089	0.842434	±	0.0280249	0.918	±	0.011	0.836698	±	0.00901899
196	Gly	0.807806	±	0.00556294	0.77	±	0.01	0.71729	±	0.031725	0.732	±	0.017	0.794514	±	0.0102632	0.799249	±	0.0144505	0.78	±	0.026	0.798804	±	0.0112484
197	Glu	0.767471	±	0.00919758	0.79	±	0.02	0.765666	±	0.0134125	0.798	±	0.025	0.749148	±	0.0105908	0.748496	±	0.0198837	0.859	±	0.009	0.744114	±	0.034951
198	Leu	0.750616	±	0.0110483	0.67	±	0.02	0.802892	±	0.0131381	0.8	±	0.017	0.757454	±	0.00197684	0.775938	±	0.0122659	0.72	±	0.006	0.772782	±	0.0128273
199	Leu	0.835561	±	0.0132399		±		0.84959	±	0.0124692	0.838	±	0.011	0.833979	±	0.0044947	0.836144	±	0.00452891	o.l.			0.83806	±	0.0182664
200	Thr	0.887086	±	0.014035	0.89	±	0.02	0.88793	±	0.00317799	0.821	±	0.011	0.882403	±	0.00425441	0.880787	±	0.00952966	0.887	±	0.011	0.884247	±	0.0162174
201	Leu	0.886704	±	0.00104752	0.87	±	0.02	0.889473	±	0.000999617	0.868	±	0.012	0.886807	±	0.00350658	0.886893	±	0.0026285	0.87	±	0.013	0.889407	±	0.00655283
202	Ala	0.88503	±	0.00918525	0.91	±	0.02	0.873953	±	0.00175799	0.87	±	0.011	0.888457	±	0.0046223	0.886617	±	0.00519266	0.923	±	0.005	0.884877	±	0.00211285
203	Ser	0.87163	±	0.00357967	0.9	±	0.02	0.870367	±	0.00233774	0.889	±	0.011	0.873277	±	0.00229437	0.872573	±	0.00318283	0.907	±	0.005	0.873747	±	0.00573368
204	Arg	0.911344	±	0.00172183				0.916133	±	0.000905557	o.l.			0.909937	±	0.00214747	0.90978	±	0.000717565	0.929	±	0.011	0.91066	±	0.00351228
205	Gln	0.88726	±	0.00707976	0.9	±	0.02	0.9088	±	0.000334215	0.869	±	0.011	0.892827	±	0.00508572	0.881677	±	0.0111265	0.951	±	0.011	0.88176	±	0.00489693
206	Gln	0.866458	±	0.00514049	0.94	±	0.02	0.896243	±	0.000852311	0.871	±	0.012	0.86798	±	0.00355882	0.871387	±	0.00546488	0.921	±	0.007	0.872043	±	0.00332555
207	Leu	0.912576	±	0.000202663	0.93	±	0.02	0.914727	±	0.00144687	0.888	±	0.016	0.911237	±	0.00219247	0.913227	±	0.00132266	0.95	±	0.054	0.91238	±	0.00433824
208	Ile	0.904744	±	0.00239951	0.94	±	0.02	0.920163	±	0.0015532	0.901	±	0.012	0.900717	±	0.00473857	0.89217	±	0.0113617	0.915	±	0.021	0.88898	±	0.00651754
209	Asp	0.879587	±	0.00424921	0.92	±	0.02	0.90925	±	0.00143168	0.884	±	0.011	0.88161	±	0.00347327	0.8858	±	0.0018796	0.959	±	0.011	0.886647	±	0.00165004
210	Trp	0.872146	±	0.0085968	0.93	±	0.02	0.868717	±	0.00515081	0.9	±	0.011	0.87464	±	0.00730635	0.885613	±	0.0113666	0.923	±	0.012	0.891657	±	0.0125561
211	Met	0.861858	±	0.0245837	0.95	±	0.02	0.886683	±	0.00498725	o.l.			0.870291	±	0.0139764	0.868067	±	0.0168779	0.966	±	0.014	0.873724	±	0.0160573
212	Glu	0.894984	±	0.0100945	0.96	±	0.03	0.925083	±	0.000885457	0.952	±	0.014	0.886004	±	0.0184039	0.89616	±	0.00247119	o.l.			0.89772	±	0.00130184
213	Ala	0.82809	±	0.0176399	0.92	±	0.02	0.869913	±	0.00898393	0.894	±	0.012	0.822172	±	0.00915697	0.850543	±	0.012605				0.854361	±	0.0145762
214	Asp	0.840687	±	0.0343081	0.93	±	0.03	0.85373	±	0.0251224	0.851	±	0.01	0.79654	±	0.045693	0.843627	±	0.00965535	N.A.			0.851053	±	0.0101209
215	Lys	0.830658	±	0.0173966				0.876245	±	0.0160373	0.895	±	0.015	0.78688	±	0.0243624	0.799643	±	0.0102965	o.l.			0.819222	±	0.0128956
216	Val	0.775346	±	0.0153091				0.842844	±	0.0100745	0.904	±	0.011	0.771566	±	0.0166442	0.789251	±	0.0123887	N.A.			0.791953	±	0.0211184
217	Ala	0.789925	±	0.0773105				0.785615	±	0.0166052	0.918	±	0.012	0.721676	±	0.0298585	0.699187	±	0.0124551	N.A.			0.694274	±	0.0514301
218	Gly	0.764185	±	0.0647539	0.93	±	0.02	0.882063	±	0.00640694				0.710278	±	0.0857321	0.726048	±	0.0323174	N.A.			0.735451	±	0.0493085
219	Pro							0.84366	±	0.0073956	0.896	±	0.016
220	Leu	0.803982	±	0.0587154	0.86	±	0.02	0.842394	±	0.0206903	0.866	±	0.014	0.742717	±	0.0657542	0.750119	±	0.0172698	N.A.
221	Leu	0.83416	±	0.00856905				0.811657	±	0.0169658	0.855	±	0.028	0.842109	±	0.00884998	0.818992	±	0.0154451	N.A.			0.808271	±	0.0350598
222	Arg	0.862234	±	0.0320953	0.96	±	0.02	0.913723	±	0.00852594	0.923	±	0.02	0.845045	±	0.0225653	0.837794	±	0.0160441	o.l.			0.790823	±	0.0169992
223	Ser	0.823108	±	0.0265426				0.862925	±	0.00981949	0.907	±	0.014	0.802936	±	0.015582	0.80953	±	0.0099325	o.l.			0.775921	±	0.0432714
224	Ala	0.790978	±	0.0343115	0.84	±	0.02	0.856653	±	0.00969467	0.885	±	0.012	0.778652	±	0.0575658	0.766654	±	0.0242782	0.889	±	0.011	0.729505	±	0.0328655
225	Leu	0.779424	±	0.021554	0.86	±	0.02	0.810027	±	0.0101667	0.814	±	0.01	0.789984	±	0.0240003	0.782056	±	0.0245847	0.829	±	0.022	0.767159	±	0.00973525
226	Pro
227	Ala	0.806992	±	0.00173059	0.79	±	0.02	0.843965	±	0.0176355	0.814	±	0.012	0.81089	±	0.0153517	0.808285	±	0.00737175	0.819	±	0.01	0.804845	±	0.00899122
228	Gly	0.763039	±	0.0051803	0.8	±	0.02	0.80007	±	0.0121614	0.777	±	0.015	0.77236	±	0.00895377	0.763469	±	0.002267	0.839	±	0.014	0.76451	±	0.0103769
229	Trp	0.699862	±	0.0293867	0.9	±	0.02	0.76039	±	0.0369085	0.852	±	0.011	0.701718	±	0.0269222	0.685982	±	0.0155748	0.909	±	0.012	0.686132	±	0.0275248
230	Phe	0.85715	±	0.00371433	0.92	±	0.02	0.882086	±	0.0116318	0.817	±	0.015	0.861447	±	0.00478379	0.86219	±	0.00361285	0.898	±	0.02	0.857107	±	0.00623542
231	Ile	0.890136	±	0.00166565	0.91	±	0.02	0.885543	±	0.00676209	0.846	±	0.011	0.891633	±	0.00174058	0.894993	±	0.00113359	0.879	±	0.036	0.887947	±	0.0089826
232	Ala	0.898967	±	0.00564153	0.88	±	0.02	0.909403	±	0.000991581	0.859	±	0.016	0.899877	±	0.00219787	0.904333	±	0.00160724	o.l.			0.898047	±	0.00489245
233	Asp	0.886569	±	0.0107893	0.91	±	0.02	0.8819	±	0.00475104	0.858	±	0.016	0.878923	±	0.0121239	0.88288	±	0.00310966				0.886583	±	0.00411332
234	Lys	0.926796	±	0.00238905	0.99	±	0.01	0.926357	±	0.00352449	0.881	±	0.023	0.9208	±	0.0048625	0.92498	±	0.00281832	N.A.			0.924573	±	0.000892767
235	Ser	0.872849	±	0.0164473				0.89484	±	0.00991728				0.880717	±	0.00609566	0.88136	±	0.0065621	N.A.			0.873947	±	0.0155105
236	Gly	0.879304	±	0.0109865	0.9	±	0.03	0.898783	±	0.00409002	0.882	±	0.022	0.871693	±	0.00874907	0.871575	±	0.0178049	N.A.			0.8735	±	0.0190799
237	Ala	0.861759	±	0.00646749	N.A.			0.88858	±	0.00378723	N.A.			0.875367	±	0.011137	0.867085	±	0.0198191	N.A.			0.849069	±	0.0197562
238	Gly	0.887177	±	0.000872721	0.88	±	0.02	0.894297	±	0.00559282	0.848	±	0.011	0.88733	±	0.00403885	0.87655	±	0.0147164	N.A.			0.842672	±	0.0235548
240	Glu	0.890689	±	0.00286379	0.97	±	0.02	0.89097	±	0.00436086	0.914	±	0.012	0.888257	±	0.00621129	0.870721	±	0.0160641	N.A.			0.822123	±	0.0277198
241	Arg	0.905398	±	0.00173533	0.96	±	0.02	0.891058	±	0.00439933	0.922	±	0.013	0.895493	±	0.00622857	0.894839	±	0.00995762	N.A.			0.869846	±	0.0114757
242	Gly	0.867145	±	0.00403686	0.92	±	0.02	0.826547	±	0.00632878	0.928	±	0.013	0.85341	±	0.00942775	0.851686	±	0.0110365	N.A.			0.829449	±	0.0226956
243	Ser	0.845805	±	0.00666336	0.97	±	0.02	0.867127	±	0.0104815	0.934	±	0.013	0.82945	±	0.00697546	0.824161	±	0.0183223	N.A.			0.84034	±	0.0234948
244	Arg	0.911434	±	0.00268695				0.90805	±	0.00548255	0.888	±	0.016	0.899073	±	0.00256572	0.911312	±	0.00859642	N.A.			0.880983	±	0.0349366
245	Gly	0.894708	±	0.00445459				0.901187	±	0.000939273	o.l.			0.878197	±	0.00576259	0.895829	±	0.002839	o.l.			0.891749	±	0.0118379
246	Ile	0.91821	±	0.00625575	0.96	±	0.02	0.931067	±	0.00179581	0.906	±	0.013	0.913327	±	0.00286308	0.906717	±	0.010415	o.l.			0.90899	±	0.00234135
247	Ile	0.921432	±	0.00103063	0.92	±	0.02	0.91172	±	0.00195031	0.909	±	0.015	0.92062	±	0.00161527	0.922247	±	0.00141762	o.l.			0.917797	±	0.00467222
248	Ala	0.921692	±	0.000516352	0.89	±	0.01	0.908817	±	0.00290519	0.854	±	0.012	0.920937	±	0.000886698	0.922133	±	0.00209424	0.908	±	0.02	0.922057	±	0.00220727
249	Ala	0.908076	±	0.00156064	0.82	±	0.02	0.904903	±	0.00146224	0.835	±	0.01	0.909723	±	0.00223786	0.90432	±	0.000856096	0.911	±	0.022	0.90539	±	0.00309165
250	Leu	0.906515	±	0.00116594	0.89	±	0.02	0.917697	±	0.000711501	0.914	±	0.011	0.909797	±	0.0013754	0.90411	±	0.00162908	0.888	±	0.023	0.90565	±	0.0033504
251	Gly	0.915905	±	0.00195757	0.96	±	0.02	0.920283	±	0.00159199	o.l.			0.916057	±	0.00293873	0.91324	±	0.00192031	0.887	±	0.019	0.911645	±	0.00218822
252	Pro							0.875951	±	0.0164276	0.874	±	0.012
254	Asp	0.855682	±	0.00581423	0.87	±	0.02	0.792026	±	0.0306421	0.864	±	0.015	0.851676	±	0.00940034	0.854651	±	0.00287338	0.908	±	0.018	0.853483	±	0.00466682
255	Gly	0.801897	±	0.00559056	0.89	±	0.03	0.739059	±	0.0188251	0.747	±	0.02	0.800553	±	0.00978987	0.801553	±	0.0035007				0.795619	±	0.0116992
256	Lys	0.865249	±	0.000724766	0.9	±	0.02	0.737353	±	0.0199444	0.707	±	0.015	0.86019	±	0.00627397	0.866351	±	0.00115128	0.906	±	0.005	0.864958	±	0.0068514
257	Pro							0.834981	±	0.0139146	0.862	±	0.012
258	Ser	0.885676	±	0.00967131	0.91	±	0.02				Pro			0.886097	±	0.0030021	0.883893	±	0.00535151				0.87609	±	0.0043735
259	Arg	0.900982	±	0.00110151	0.94	±	0.02	0.907377	±	0.00375886	0.878	±	0.012	0.903497	±	0.00247266	0.901493	±	0.00315468	o.l.			0.902323	±	0.0019468
260	Ile	0.907027	±	0.00153109	0.9	±	0.02	0.90108	±	0.000525071	0.852	±	0.012	0.91008	±	0.00275294	0.908063	±	0.00193045	0.908	±	0.014	0.911233	±	0.00301719
261	Val	0.918673	±	0.00381654	0.9	±	0.02	0.908337	±	0.00120068	0.85	±	0.011	0.918653	±	0.00280913	0.91784	±	0.00234949	0.915	±	0.019	0.9146	±	0.00298789
262	Val	0.923516	±	0.00223057	0.89	±	0.02	0.90889	±	0.00315462	0.875	±	0.012	0.92344	±	0.00287256	0.923017	±	0.0011898	0.891	±	0.018	0.922453	±	0.000142244
263	Ile	0.925248	±	0.0014974	0.88	±	0.01	0.919477	±	0.00266508	0.874	±	0.013	0.92442	±	0.000685055	0.924417	±	0.000518588	o.l.			0.91974	±	0.00104216
264	Tyr	0.915878	±	0.00283797	0.9	±	0.02	0.922553	±	0.00129218	0.848	±	0.013	0.913323	±	0.00265801	0.91548	±	0.00234598				0.91561	±	0.00207155
265	Thr	0.904284	±	0.00499463	0.87	±	0.02	0.886907	±	0.00658002	0.846	±	0.016	0.908753	±	0.00646226	0.909713	±	0.00234108	o.l.			0.904877	±	0.0162213
266	Thr	0.91494	±	0.00412435	0.95	±	0.04	0.89979	±	0.00235864	0.847	±	0.011	0.910173	±	0.00156532	0.91682	±	0.00274438	N.A.			0.891813	±	0.0283353
267	Gly	0.872234	±	0.0112558	0.95	±	0.02	0.904483	±	0.00474072	0.861	±	0.012	0.885283	±	0.00644536	0.884241	±	0.00291076	N.A.			0.87697	±	0.0165618
268	Ser	0.778311	±	0.0108026	0.88	±	0.02	0.818072	±	0.0446572	0.849	±	0.012	0.748062	±	0.0152525	0.772514	±	0.0129779				0.775434	±	0.0112083
269	Gln	0.794287	±	0.0162227				0.847942	±	0.00689814	0.877	±	0.015	0.792966	±	0.0167359	0.794894	±	0.00735134	o.l.			0.801203	±	0.0316188
270	Ala	0.7172	±	0.0376275				0.827585	±	0.00330742	o.l.			0.781696	±	0.0175128	0.774059	±	0.0280094	o.l.			0.768148	±	0.0396548
271	Thr	0.858481	±	0.0103969	0.89	±	0.02	0.861418	±	0.011024	0.866	±	0.013	0.85769	±	0.00527117	0.856677	±	0.00961679	0.925	±	0.015	0.849983	±	0.012332
272	Met	0.876884	±	0.00995404				0.876947	±	0.00269938	0.859	±	0.047	0.875223	±	0.00357864	0.873687	±	0.00624607	N.A.			0.87277	±	0.0058448
273	Asp	0.871466	±	0.0144109	0.93	±	0.02	0.873713	±	0.00136504	0.895	±	0.011	0.86636	±	0.00591176	0.86621	±	0.0125352	0.95	±	0.01	0.863904	±	0.0142678
274	Glu	0.87825	±	0.0159561	0.93	±	0.02	0.862505	±	0.00732855	0.88	±	0.011	0.875814	±	0.00560838	0.872717	±	0.00950838	0.889	±	0.012	0.868907	±	0.0133325
275	Arg	0.903968	±	0.0104342	0.93	±	0.01	0.895626	±	0.0021881	0.906	±	0.013	0.90344	±	0.0038084	0.90037	±	0.00534779	o.l.			0.902273	±	0.00211406
276	Asn	0.796177	±	0.0213686	0.92	±	0.02	0.866232	±	0.00492917	0.867	±	0.015	0.80528	±	0.0103776	0.806673	±	0.00942013	o.l.			0.836105	±	0.0187743
277	Arg	0.879719	±	0.0226751	0.93	±	0.02	0.893615	±	0.00632764	o.l.			0.874585	±	0.0102992	0.861676	±	0.0021661	o.l.			0.871869	±	0.0166416
278	Gln	0.910641	±	0.0102454	0.92	±	0.02	0.90342	±	0.00233814	0.891	±	0.011	0.912207	±	0.00192056	0.906657	±	0.00914445	0.94	±	0.024	0.905992	±	0.00220048
279	Ile	0.861625	±	0.010125	0.95	±	0.02	0.865233	±	0.00660539	0.856	±	0.011	0.859221	±	0.00734678	0.858446	±	0.015454	o.l.			0.875292	±	0.0124038
280	Ala	0.906673	±	0.00558134	0.93	±	0.02	0.897713	±	0.00689265	0.898	±	0.011	0.903903	±	0.00294588	0.884604	±	0.0228692	0.853	±	0.08	0.90313	±	0.00902103
281	Glu	0.885635	±	0.00323871	0.91	±	0.01	0.907213	±	0.00670667	0.898	±	0.015	0.88477	±	0.00651344	0.868154	±	0.0144444	o.l.			0.884896	±	0.00294531
282	Ile	0.896678	±	0.00413672				0.865304	±	0.0348075	o.l.			0.895227	±	0.000833447	0.871851	±	0.0340088	0.906	±	0.023	0.895143	±	0.0091392
283	Gly	0.91225	±	0.00438752	0.93	±	0.02	0.90299	±	0.0168344	0.9	±	0.011	0.91365	±	0.00381937	0.899084	±	0.0160132				0.908803	±	0.00635587
284	Ala	0.880682	±	0.00934114	0.92	±	0.02	0.877597	±	0.0491827	0.903	±	0.012	0.89086	±	0.00973415	0.867321	±	0.0203484	0.936	±	0.02	0.882993	±	0.0124885
285	Ser	0.82481	±	0.00977997	0.89	±	0.02	0.848269	±	0.050413	0.875	±	0.011	0.830471	±	0.0103219	0.81372	±	0.00988647	0.919	±	0.013	0.822115	±	0.024866
286	Leu	0.895968	±	0.0148376	0.92	±	0.02	0.871354	±	0.0327004	0.882	±	0.02	0.900909	±	0.00399105	0.88068	±	0.0163509	0.894	±	0.011	0.888609	±	0.0125063
287	Ile	0.873141	±	0.0181273	0.96	±	0.02	0.881909	±	0.0366262	o.l.			0.882912	±	0.0111074	0.864174	±	0.0131903	0.92	±	0.02	0.860737	±	0.0124841
288	Lys	0.834995	±	0.0200622				0.850103	±	0.0477625	0.921	±	0.011	0.846149	±	0.00602865	0.82757	±	0.00984757	o.l.			0.818496	±	0.0113584
289	His	0.833687	±	0.0111998	0.85	±	0.01	0.819761	±	0.00381731	0.886	±	0.011	0.839741	±	0.0138447	0.820236	±	0.0051935	0.9	±	0.013	0.825857	±	0.0213265
290	Trp	0.763338	±	0.00971912	0.83	±	0.02	0.807415	±	0.0107171	0.86	±	0.012	0.763535	±	0.0314513	0.750022	±	0.0172305	0.853	±	0.009	0.749671	±	0.0386411
291								0.779963	±	0.0198215	0.729	±	0.015
292								0.669003	±	0.0608104	0.524	±	0.013
Average	Average	0.87112	±	0.0504728	0.900664	±	0.0460076	0.864256	±	0.0497701	0.868554	±	0.051498	0.86892	±	0.0509977	0.867913	±	0.0481989	0.894812	±	0.0463524	0.864588	±	0.0490094
N.A. stands for non assigned by NMR
o.l. stands for overlaid resonances
Error bars for MD are the S2 difference between all 10 ns segments of the simulations, for each residue.
1 Savard PY, Gagné SM (2006) Backbone dynamics of TEM-1 determined by NMR: evidence for a highly ordered protein. Biochemistry 45: 11414–11424.
2 Morin S, Gagné SM (2009) NMR dynamics of PSE-4 beta-lactamase: an interplay of ps-ns order and mus-ms motions in the active site. Biophys J 96: 4681–4691.
3 Clouthier CM, Morin S, Gobeil SMC, Doucet N, Blanchet J, et al. (2012) Chimeric b-Lactamases: Global Conservation of Parental Function and Fast Time- Scale Dynamics with Increased Slow Motions. PLoS ONE 7(12): e52283. doi:10.1371/journal.pone.0052283
