# Supplementary material for: The Structural Dynamics of Engineered β-Lactamases Vary Broadly on Three Timescales yet Sustain Native Function
Source: Sci Rep. 2019 Apr 30;9:6656. doi: 10.1038/s41598-019-42866-8 (PMC6491436; doi:10.1038/s41598-019-42866-8)
Supplement: Supplementary file 3 — Dataset 2 [file 41598_2019_42866_MOESM3_ESM.xlsx]

## Sheet: Table S6. RMSF
Supplementary Table S6. Per residue Cα RMSF extracted from triplicate MD simulations of 2 µs each for TEM-1, PSE-4, cTEM-17m, cTEM-2m and cTEM-19m.
TEM-1 Residue		TEM-1			PSE-4			cTEM-2m			cTEM-17m			cTEM-19m
24					0.289167	±	0.0696229
25					0.1539	±	0.00930161
26	His	0.0941333	±	0.0272023	0.140067	±	0.0209132	0.102967	±	0.0280611	0.1202	±	0.0285669	0.114833	±	0.0410076
27	Pro	0.0985333	±	0.0246984	0.166567	±	0.024561	0.105133	±	0.0210771	0.121267	±	0.0252417	0.117233	±	0.0345024
28	Glu	0.101133	±	0.0264765	0.152	±	0.016939	0.102633	±	0.0152923	0.123733	±	0.0258403	0.117	±	0.0314415
29	Thr	0.0792	±	0.022161	0.0941333	±	0.00880076	0.0828667	±	0.0165065	0.0955	±	0.0143698	0.0952667	±	0.0301762
30	Leu	0.0724667	±	0.0146159	0.0829	±	0.0106663	0.0838667	±	0.0215168	0.0824	±	0.00654828	0.092	±	0.0303709
31	Val	0.0815667	±	0.0168506	0.104233	±	0.0112322	0.0897333	±	0.0178231	0.0950667	±	0.013912	0.102367	±	0.027473
32	Lys	0.0743667	±	0.014155	0.0941333	±	0.00568888	0.0813333	±	0.0143807	0.0847	±	0.00961613	0.0942333	±	0.0244347
33	Val	0.0600667	±	0.0102491	0.0716	±	0.00423202	0.0729	±	0.0243502	0.0673667	±	0.0041138	0.0795333	±	0.0243231
34	Lys	0.0736333	±	0.0110464	0.0828333	±	0.00546382	0.0894667	±	0.0274054	0.0860333	±	0.00918822	0.0997333	±	0.0262491
35	Asp	0.0847	±	0.0112743	0.095	±	0.00383536	0.0974333	±	0.0183764	0.1029	±	0.015883	0.1147	±	0.0171546
36	Ala	0.0787667	±	0.00694286	0.0919333	±	0.00135031	0.0853	±	0.00763348	0.0917	±	0.0131761	0.0987333	±	0.00886698
37	Glu	0.0752667	±	0.00423596	0.0930333	±	0.00426185	0.0765667	±	0.00575529	0.0836667	±	0.00610765	0.0906667	±	0.0110564
38	Asp	0.0829667	±	0.0077861	0.0978667	±	0.00325781	0.0907667	±	0.00356417	0.0975333	±	0.0127735	0.112433	±	0.0130936
39	Gln	0.0765333	±	0.0118698	0.0966667	±	0.00235867	0.0931667	±	0.0106922	0.0926	±	0.0157038	0.108233	±	0.01306
40	Leu	0.0696667	±	0.0094733	0.0853	±	0.00233024	0.0830333	±	0.00645316	0.0790667	±	0.0112269	0.0944	±	0.0061441
41	Gly	0.0723	±	0.00990808	0.0844667	±	0.00557704	0.0845	±	0.00563205	0.0821667	±	0.0106829	0.103867	±	0.0074272
42	Ala	0.0626	±	0.00594054	0.0639333	±	0.00488808	0.0680667	±	0.00410528	0.0657333	±	0.00905226	0.0876	±	0.0126527
43	Arg	0.0586333	±	0.00629312	0.0591333	±	0.0085278	0.0573667	±	0.00188237	0.0582667	±	0.00888951	0.0768	±	0.00606548
44	Val	0.0500333	±	0.00140119	0.048	±	0.00451774	0.0492	±	0.00225389	0.0512333	±	0.00879621	0.0634333	±	0.0107946
45	Gly	0.0509333	±	0.00375544	0.0504	±	0.00454313	0.0537667	±	0.00515396	0.0544667	±	0.0088444	0.0637333	±	0.0149537
46	Tyr	0.0439333	±	0.00343851	0.0427	±	0.00363868	0.0452	±	0.0041328	0.0481	±	0.00710845	0.0504	±	0.00826136
47	Ile	0.0418667	±	0.00544549	0.0467667	±	0.00330807	0.0442333	±	0.00280238	0.0457667	±	0.00664555	0.0480667	±	0.00606163
48	Glu	0.0438667	±	0.00485833	0.0451	±	0.00276225	0.0476667	±	0.00207926	0.0472667	±	0.00374477	0.0484333	±	0.00374477
49	Leu	0.0515	±	0.0019	0.0533667	±	0.00328684	0.0564333	±	0.0035019	0.0563667	±	0.00178979	0.0541	±	0.00108167
50	Asp	0.0582667	±	0.00458294	0.0646333	±	0.00634061	0.0651	±	0.003	0.0617667	±	0.00092376	0.0606667	±	0.00343851
51	Leu	0.0676333	±	0.00859089	0.0842	±	0.0109668	0.0713667	±	0.00280416	0.0719667	±	0.00197569	0.0710667	±	0.00365011
52	Asn	0.102167	±	0.00915933	0.1198	±	0.0147959	0.107833	±	0.00349619	0.1021	±	0.00150997	0.100533	±	0.00120968
53	Ser	0.109867	±	0.00701522	0.137367	±	0.0189817	0.1162	±	0.00538609	0.109233	±	0.000986577	0.106867	±	0.00655769
54	Gly	0.0890333	±	0.00692122	0.155033	±	0.0254256	0.0924667	±	0.00580718	0.0894333	±	0.00145029	0.0889	±	0.00359305
55	Lys	0.0827333	±	0.00652253	0.116733	±	0.0267904	0.0869333	±	0.00761205	0.0845	±	0.00372424	0.0812667	±	0.00635007
56	Ile	0.0665667	±	0.00525008	0.0811667	±	0.0179734	0.0719667	±	0.00568624	0.0675	±	0.00314802	0.0681333	±	0.00456216
57	Leu	0.0598667	±	0.00456545	0.0585667	±	0.0017673	0.0679667	±	0.00640807	0.0629667	±	0.00316596	0.0621667	±	0.00447921
58	Glu	0.0523667	±	0.00402658	Non existant in Ambler num.			0.0623	±	0.00603241	0.0555333	±	0.00372066	0.0586	±	0.00589237
59	Ser	0.0556	±	0.00360555	0.0577	±	0.00552449	0.0613333	±	0.00202073	0.0599	±	0.00422256	0.0608667	±	0.00660404
60	Phe	0.0525667	±	0.00384231	0.0614667	±	0.00829719	0.0573667	±	0.00440946	0.0578333	±	0.00782581	0.0593333	±	0.00690242
61	Arg	0.0553333	±	0.00365285	0.0615333	±	0.00431548	0.0604333	±	0.00286764	0.0598333	±	0.00832426	0.0668333	±	0.00583124
62	Pro	0.0638	±	0.00802932	0.0824	±	0.012689	0.0871667	±	0.031709	0.0582333	±	0.00750355	0.0706667	±	0.00938367
63	Glu	0.0714667	±	0.0115509	0.0999667	±	0.0114094	0.106033	±	0.0438817	0.0666667	±	0.0107561	0.0838333	±	0.011845
64	Glu	0.0681667	±	0.00235867	0.0697	±	0.00485077	0.0899333	±	0.0161661	0.0718667	±	0.0114492	0.0825667	±	0.0062043
65	Arg	0.0568333	±	0.00729475	0.0585333	±	0.00393997	0.07	±	0.0186615	0.0667333	±	0.0210742	0.0761	±	0.00701641
66	Phe	0.0505333	±	0.00758573	0.0537	±	0.00747195	0.0653667	±	0.0258891	0.0560667	±	0.0150241	0.0609333	±	0.00332916
67	Pro	0.0558333	±	0.0101913	0.0674	±	0.0173485	0.0694333	±	0.024506	0.0590667	±	0.0146289	0.0683	±	0.0031
68	Met	0.0654333	±	0.0109806	0.0594333	±	0.0101026	0.0683667	±	0.0235118	0.0611667	±	0.0137769	0.0592333	±	0.00484183
69	Met	0.0598667	±	0.008903	0.0604667	±	0.0155648	0.0678667	±	0.0233858	0.0595667	±	0.0188075	0.0653	±	0.00668356
70	Ser	0.0651	±	0.0120403	0.0714333	±	0.0171442	0.0749667	±	0.0240325	0.0634667	±	0.0172865	0.0598333	±	0.00975722
71	Thr	0.0548667	±	0.0136273	0.0632333	±	0.00845123	0.065	±	0.0146113	0.0708667	±	0.0207085	0.0574	±	0.00905152
72	Phe	0.0477	±	0.00845399	0.0583333	±	0.0145225	0.0565667	±	0.00710587	0.0694	±	0.0337747	0.0603667	±	0.0259724
73	Lys	0.0425667	±	0.00677151	0.0515667	±	0.0113606	0.0499333	±	0.00524817	0.058	±	0.0238874	0.0553	±	0.0225601
74	Val	0.0449333	±	0.00752684	0.0528667	±	0.00939273	0.0574333	±	0.00964642	0.0541333	±	0.0122541	0.0559333	±	0.0198072
75	Leu	0.0447333	±	0.00552208	0.0528333	±	0.0122623	0.0565333	±	0.0108214	0.0512	±	0.0096421	0.0574333	±	0.0184785
76	Leu	0.0397333	±	0.00489932	0.0483	±	0.00632139	0.0465	±	0.00465188	0.0473333	±	0.0124396	0.0486667	±	0.0110011
77	Cys	0.039	±	0.00417253	0.0423	±	0.00331813	0.048	±	0.00780769	0.0464333	±	0.0121179	0.0467	±	0.00849647
78	Gly	0.0491667	±	0.00673226	0.0469667	±	0.00796513	0.0612667	±	0.0114548	0.0552667	±	0.0085804	0.0583333	±	0.0104386
79	Ala	0.0526667	±	0.00791096	0.0491333	±	0.00817333	0.0619	±	0.00946203	0.0556333	±	0.00672111	0.0601333	±	0.00957932
80	Val	0.0495667	±	0.00565361	0.0445667	±	0.00417413	0.0558	±	0.00564269	0.0536333	±	0.0100022	0.0575333	±	0.00760088
81	Leu	0.0491667	±	0.00650103	0.0481333	±	0.00396274	0.0600667	±	0.0086379	0.0544667	±	0.00969863	0.0609667	±	0.0070316
82	Ser	0.0600333	±	0.00993244	0.0551333	±	0.00735142	0.0734333	±	0.0119182	0.0657667	±	0.00797392	0.0766	±	0.00710845
83	Arg	0.0682667	±	0.00851489	0.0578333	±	0.00586884	0.078	±	0.00995791	0.0724667	±	0.00873232	0.0793667	±	0.00592312
84	Val	0.0670333	±	0.0072037	0.0622667	±	0.00265393	0.0754667	±	0.00898907	0.0686	±	0.00798999	0.0741333	±	0.00994049
85	Asp	0.0798	±	0.0111906	0.0840333	±	0.00397157	0.0931333	±	0.0137613	0.0824667	±	0.00496622	0.0886333	±	0.0144462
86	Ala	0.0936333	±	0.0114356	0.0946333	±	0.00456216	0.108033	±	0.0166554	0.0975667	±	0.00626924	0.103433	±	0.013581
87	Gly	0.100033	±	0.00895842	0.097	±	0.00342199	0.1113	±	0.0131533	0.101133	±	0.00789261	0.106267	±	0.0114544
88	Gln	0.0964333	±	0.00893663	0.0888	±	0.00440341	0.1076	±	0.0113697	0.0970333	±	0.00837695	0.1004	±	0.00546717
89	Glu	0.0780667	±	0.00640651	0.0792333	±	0.0020306	0.0854667	±	0.00875233	0.0786333	±	0.00932756	0.0824333	±	0.00351046
90	Gln	0.0796	±	0.00513907	0.0843333	±	0.00643143	0.0872333	±	0.0126271	0.0791	±	0.00859826	0.0827	±	0.00548361
91	Leu	0.0794333	±	0.00989057	0.0864667	±	0.0251913	0.0898667	±	0.0224371	0.0763	±	0.00832346	0.0789	±	0.00238118
92	Gly	0.0828333	±	0.0194711	0.0861333	±	0.00847604	0.1002	±	0.0384118	0.0808333	±	0.01121	0.0848333	±	0.00595007
93	Arg	0.0749	±	0.0126858	0.0834333	±	0.00148436	0.0860333	±	0.0187769	0.0782333	±	0.0117747	0.0831333	±	0.00511892
94	Arg	0.0657667	±	0.00833387	0.0805667	±	0.00156312	0.0744	±	0.007502	0.0730667	±	0.0105078	0.0799333	±	0.00812486
95	Ile	0.0631	±	0.00730821	0.0864	±	0.001253	0.076	±	0.00890842	0.0699	±	0.0084788	0.0790667	±	0.0069515
96	His	0.0712	±	0.00955667	0.100833	±	0.00150111	0.0927333	±	0.0127473	0.0773667	±	0.00830682	0.0913	±	0.00903715
97	Tyr	0.0684667	±	0.0105671	0.105967	±	0.00262742	0.0940333	±	0.015577	0.0726333	±	0.00706847	0.0906333	±	0.0110654
98	Ser	0.0887	±	0.0148233	0.1236	±	0.00820549	0.120867	±	0.0215996	0.0895	±	0.006755	0.1125	±	0.0129908
99	Gln	0.0998333	±	0.0181817	0.141167	±	0.0178567	0.135067	±	0.0271309	0.0980667	±	0.00588246	0.124333	±	0.0130791
100	Asn	0.107433	±	0.0179929	0.166467	±	0.0221861	0.1359	±	0.0255194	0.105667	±	0.00754476	0.136967	±	0.0115284
101	Asp	0.0824667	±	0.0162426	0.1433	±	0.0145564	0.106567	±	0.0215567	0.0814333	±	0.00772938	0.107867	±	0.0104136
102	Leu	0.0761	±	0.02397	0.0965	±	0.0223698	0.108467	±	0.0237563	0.0715333	±	0.00606987	0.101133	±	0.0213678
103	Val	0.0819333	±	0.0330945	0.103633	±	0.0318013	0.121033	±	0.0276102	0.0769333	±	0.0116475	0.117433	±	0.039896
104	Glu	0.0932667	±	0.0332091	0.114233	±	0.034234	0.147433	±	0.0374002	0.0921	±	0.0137394	0.130767	±	0.0557345
105	Tyr	0.0853	±	0.0172939	0.102667	±	0.0227645	0.172867	±	0.100088	0.0924	±	0.0128059	0.102233	±	0.0263403
106	Ser	0.0687333	±	0.0155095	0.0771333	±	0.0140536	0.122733	±	0.0499116	0.0726667	±	0.0105709	0.0799	±	0.0213157
107	Pro	0.0832667	±	0.0157608	0.099	±	0.0124109	0.1186	±	0.0218351	0.0908	±	0.0104058	0.0914	±	0.0163061
108	Val	0.0672667	±	0.0116165	0.0832	±	0.0093	0.0982333	±	0.0204285	0.0766333	±	0.0104352	0.0777	±	0.0120503
109	Thr	0.0574	±	0.0117286	0.0714667	±	0.00559673	0.0863667	±	0.0201391	0.0624333	±	0.00690097	0.0697333	±	0.0162223
110	Glu	0.0778	±	0.0166952	0.0967	±	0.0143503	0.117033	±	0.0281287	0.0805	±	0.00736274	0.0909	±	0.0180585
111	Lys	0.0875667	±	0.0155037	0.118567	±	0.0122871	0.1245	±	0.023681	0.0934333	±	0.00919366	0.102233	±	0.0174429
112	His	0.0820333	±	0.012871	0.109233	±	0.00517912	0.111067	±	0.0188283	0.0874333	±	0.00792233	0.0969667	±	0.0144362
113	Leu	0.0875333	±	0.0133167	0.1188	±	0.00981478	0.120067	±	0.0221066	0.0905	±	0.00655057	0.105233	±	0.0134098
114	Thr	0.108533	±	0.0141966	0.138233	±	0.0108648	0.1406	±	0.0244055	0.112467	±	0.00846424	0.1287	±	0.0124708
115	Asp	0.0973333	±	0.0138746	0.118867	±	0.00260832	0.124767	±	0.0216851	0.102267	±	0.00986931	0.114733	±	0.0125958
116	Gly	0.0712	±	0.0109672	0.111567	±	0.00540401	0.0940667	±	0.0158885	0.0777667	±	0.00819776	0.088	±	0.0119779
117	Met	0.0575	±	0.00805047	0.0788	±	0.00567098	0.0735667	±	0.0128769	0.0640667	±	0.00848842	0.0699667	±	0.0109738
118	Thr	0.0553333	±	0.00685736	0.0597333	±	0.00523864	0.0671	±	0.0144572	0.061	±	0.00946203	0.0639	±	0.00874128
119	Val	0.0497667	±	0.00460036	0.0507333	±	0.00378726	0.0585	±	0.00942709	0.0539667	±	0.00704438	0.0551	±	0.00607701
120	Arg	0.0540333	±	0.00351331	0.0542333	±	0.00193477	0.0624333	±	0.00731186	0.0594333	±	0.0078831	0.0571667	±	0.00680172
121	Glu	0.051	±	0.00492443	0.0537	±	0.00384318	0.0610333	±	0.00865698	0.058	±	0.00894371	0.0552667	±	0.00880984
122	Leu	0.0406667	±	0.0047543	0.0444333	±	0.0044859	0.0493	±	0.00832646	0.046	±	0.00658483	0.0443	±	0.00840417
123	Cys	0.0422333	±	0.00490034	0.0423667	±	0.00506392	0.0518333	±	0.00924626	0.0482333	±	0.00802143	0.0430333	±	0.00707272
124	Ser	0.0524333	±	0.00592481	0.0504	±	0.00623779	0.0675667	±	0.0146018	0.06	±	0.00946942	0.0531	±	0.00763741
125	Ala	0.0485333	±	0.00685371	0.0516667	±	0.00771514	0.0668667	±	0.0159362	0.0571333	±	0.0106613	0.0526	±	0.00877895
126	Ala	0.0475333	±	0.00892263	0.0560333	±	0.0139235	0.0635333	±	0.0130573	0.0539	±	0.00913947	0.0508	±	0.0113119
127	Ile	0.0512	±	0.0086	0.0559	±	0.0136044	0.0712667	±	0.0164263	0.0586	±	0.00981377	0.0551667	±	0.00923165
128	Thr	0.0604333	±	0.00770865	0.0615667	±	0.0145535	0.0929667	±	0.0273359	0.0733333	±	0.00740023	0.0662	±	0.0115547
129	Met	0.0664667	±	0.0108214	0.0716333	±	0.00523195	0.100167	±	0.0321449	0.0855667	±	0.016234	0.0762333	±	0.0137202
130	Ser	0.0713	±	0.015519	0.0658333	±	0.00196554	0.1022	±	0.0249237	0.0793	±	0.0109284	0.0739667	±	0.0202786
131	Asp	0.0561667	±	0.0168684	0.0587	±	0.00650922	0.0881333	±	0.0217215	0.0600333	±	0.0112607	0.0613667	±	0.0196879
132	Asn	0.0533	±	0.0183859	0.0628	±	0.0151099	0.0814	±	0.0200157	0.0550333	±	0.012268	0.0686667	±	0.0252943
133	Thr	0.047	±	0.0132917	0.0546	±	0.011049	0.0703667	±	0.019958	0.048	±	0.00747061	0.0646	±	0.022606
134	Ala	0.0406	±	0.00795047	0.0453	±	0.00419047	0.0548	±	0.0131924	0.0437	±	0.00701926	0.0514667	±	0.0145136
135	Ala	0.0440667	±	0.0114919	0.0522333	±	0.00766964	0.0557	±	0.0109343	0.0456	±	0.00970412	0.0555667	±	0.0128974
136	Asn	0.0427333	±	0.0112385	0.0587333	±	0.0116937	0.0577	±	0.0152148	0.0454	±	0.0119528	0.0655333	±	0.0136756
137	Leu	0.0398	±	0.00649692	0.0595333	±	0.00642599	0.0491667	±	0.00941081	0.0452	±	0.00978724	0.0608667	±	0.0125484
138	Leu	0.0413	±	0.00633167	0.0592333	±	0.00844354	0.0448667	±	0.00421228	0.0454333	±	0.00923598	0.0523333	±	0.00640338
139	Leu	0.0436667	±	0.00655769	0.0738333	±	0.014155	0.0504333	±	0.00684203	0.0497667	±	0.0103732	0.0619333	±	0.00427707
140	Thr	0.0521	±	0.00718401	0.0831667	±	0.0127288	0.0653	±	0.00815537	0.0689667	±	0.00939273	0.0823	±	0.00072111
141	Thr	0.0643667	±	0.00525484	0.07	±	0.00845044	0.0732333	±	0.00873232	0.0762667	±	0.0101441	0.0898	±	0.00681469
142	Ile	0.0673333	±	0.00605337	0.0663667	±	0.00798394	0.0734333	±	0.0080575	0.0751667	±	0.0125819	0.0851	±	0.0047655
143	Gly	0.0630333	±	0.00400666	0.0680667	±	0.00569239	0.0742333	±	0.0128594	0.0771333	±	0.0168921	0.1012	±	0.0164381
144	Gly	0.0518667	±	0.00316439	0.0568333	±	0.00274287	0.0622333	±	0.0125285	0.0648	±	0.0168929	0.0866333	±	0.0150018
145	Pro	0.0515	±	0.0036756	0.0553667	±	0.00523195	0.0592667	±	0.0107361	0.0643	±	0.0218753	0.0930667	±	0.018216
146	Lys	0.0649333	±	0.00295691	0.0625667	±	0.00215484	0.0699	±	0.00896047	0.0799333	±	0.0262995	0.1137	±	0.0115269
147	Glu	0.0715667	±	0.00365559	0.0650667	±	0.0093858	0.0756333	±	0.00986779	0.0779333	±	0.0184148	0.0977	±	0.00121244
148	Leu	0.061	±	0.00240624	0.0585	±	0.00953572	0.0654667	±	0.00737586	0.0606	±	0.00968143	0.072	±	0.00797308
149	Thr	0.0532333	±	0.00245017	0.0637	±	0.0116349	0.0559	±	0.00381969	0.0622667	±	0.0162389	0.0857	±	0.0152148
150	Ala	0.0697333	±	0.00630661	0.0810667	±	0.0225624	0.0720667	±	0.00848901	0.0806	±	0.0170035	0.099	±	0.0108171
151	Phe	0.0769667	±	0.00835125	0.0795667	±	0.0321569	0.0772	±	0.00805047	0.0762	±	0.0102093	0.0862	±	0.0105076
152	Leu	0.0755	±	0.00517301	0.0861	±	0.0393543	0.0711333	±	0.00645006	0.0714333	±	0.0137631	0.0900333	±	0.00868639
153	His	0.0901333	±	0.0115725	0.108533	±	0.0507564	0.0826	±	0.00836122	0.100267	±	0.0219222	0.107133	±	0.0162303
154	Asn	0.115367	±	0.00990067	0.1262	±	0.0651438	0.106667	±	0.00752618	0.123867	±	0.0266132	0.131	±	0.0229541
155	Met	0.130533	±	0.00803077	0.136833	±	0.0805948	0.122333	±	0.0149433	0.116867	±	0.0226772	0.136133	±	0.0219948
156	Gly	0.187767	±	0.0128469	0.186567	±	0.10396	0.152733	±	0.041362	0.152633	±	0.048642	0.203967	±	0.0208078
157	Asp	0.144867	±	0.032505	0.148333	±	0.0676943	0.1276	±	0.0446346	0.1277	±	0.0393394	0.1497	±	0.0129341
158	His	0.103933	±	0.0145933	0.1073	±	0.0281555	0.116367	±	0.0261974	0.122067	±	0.0381634	0.146467	±	0.0162574
159	Val	0.0683	±	0.0114473	0.106667	±	0.0530302	0.0795667	±	0.00525389	0.119767	±	0.0596634	0.158067	±	0.0509504
160	Thr	0.0573667	±	0.0122806	0.0804667	±	0.0288751	0.0697333	±	0.0107932	0.0975333	±	0.046455	0.122033	±	0.0429134
161	Arg	0.0516333	±	0.0131584	0.0715	±	0.013363	0.0654667	±	0.0153027	0.0838	±	0.0347277	0.1056	±	0.0178603
162	Leu	0.0446333	±	0.0083008	0.0604	±	0.0114843	0.0657	±	0.0237798	0.0643333	±	0.0269337	0.0863	±	0.0048
163	Asp	0.0460667	±	0.00345591	0.0644667	±	0.015047	0.0703	±	0.0249433	0.0653	±	0.0243672	0.0930333	±	0.0136786
164	Arg	0.0447333	±	0.00466083	0.0691333	±	0.0228189	0.0685	±	0.0224907	0.0607667	±	0.0237557	0.104133	±	0.0232011
165	Trp	0.0477667	±	0.00392471	0.0773333	±	0.0284507	0.073	±	0.0264958	0.067	±	0.0317567	0.105667	±	0.0357623
166	Glu	0.0553667	±	0.00464901	0.0842	±	0.0307556	0.0851	±	0.0310696	0.0709	±	0.0310704	0.123133	±	0.0711825
167	Pro	0.068	±	0.00433128	0.0944333	±	0.033418	0.0931333	±	0.0304976	0.0878667	±	0.0391781	0.146067	±	0.107881
168	Glu	0.0605	±	0.00432782	0.0902333	±	0.0321547	0.0850333	±	0.0281674	0.0949	±	0.0581114	0.149067	±	0.117229
169	Leu	0.0477333	±	0.00499032	0.065	±	0.0167985	0.0687667	±	0.0251858	0.0848333	±	0.0593104	0.127833	±	0.0954695
170	Asn	0.0513	±	0.00497293	0.0601333	±	0.0157399	0.0716333	±	0.0298639	0.126567	±	0.123266	0.205767	±	0.224246
171	Glu	0.0648667	±	0.00285715	0.0682	±	0.00864176	0.0835667	±	0.0267689	0.1531	±	0.149158	0.232467	±	0.215174
172	Ala	0.0904667	±	0.00500233	0.0717	±	0.00153948	0.1137	±	0.0249782	0.212867	±	0.173187	0.2918	±	0.18774
173	Ile	0.1108	±	0.00855044	0.1085	±	0.00525738	0.142	±	0.0242891	0.228767	±	0.170068	0.252267	±	0.122627
174	Pro	0.139867	±	0.0123164	0.1568	±	0.0188637	0.192633	±	0.0554718	0.324733	±	0.255677	0.274433	±	0.100314
175	Asn	0.160033	±	0.0124114	0.185933	±	0.0220636	0.1945	±	0.0464824	0.2854	±	0.231614	0.273233	±	0.0850682
176	Asp	0.100333	±	0.00612726	0.147567	±	0.0270785	0.1272	±	0.0270937	0.209833	±	0.116783	0.213733	±	0.0678811
177	Glu	0.0843	±	0.00641171	0.125633	±	0.041139	0.103567	±	0.0191276	0.130067	±	0.0635765	0.163833	±	0.050158
178	Arg	0.0597333	±	0.00159478	0.0911	±	0.0283762	0.0793667	±	0.0227478	0.1023	±	0.0549452	0.119167	±	0.0143057
179	Asp	0.0418	±	0.00676683	0.0703	±	0.0190518	0.0635	±	0.022795	0.0673	±	0.0350291	0.0880667	±	0.0171185
180	Thr	0.0443667	±	0.0102491	0.0670667	±	0.0150932	0.0565667	±	0.0141331	0.0599	±	0.0225282	0.0699667	±	0.00464901
181	Thr	0.043	±	0.0069217	0.0569667	±	0.0109715	0.0574333	±	0.0139145	0.0581667	±	0.018876	0.0670667	±	0.00269506
182	Met	0.0452333	±	0.00356978	0.0501667	±	0.00453248	0.0642667	±	0.0165727	0.0555	±	0.0139689	0.0669	±	0.002498
183	Pro	0.0468333	±	0.00404145	0.0687333	±	0.00813654	0.0608	±	0.00566657	0.0522333	±	0.00881155	0.0642667	±	0.00860484
184	Ala	0.0529	±	0.00393573	0.0866667	±	0.0202219	0.0656	±	0.00848587	0.0564	±	0.0102591	0.0739333	±	0.0174706
185	Ala	0.0543667	±	0.00555098	0.0660667	±	0.022739	0.0703667	±	0.0159879	0.0615	±	0.0157	0.0729	±	0.0110964
186	Met	0.0480333	±	0.00747953	0.0758	±	0.0302336	0.0628667	±	0.0121228	0.0574	±	0.0127185	0.0678333	±	0.011387
187	Ala	0.0469667	±	0.00676782	0.0617333	±	0.0184272	0.0539333	±	0.00292632	0.0505	±	0.00559732	0.0608	±	0.00607701
188	Thr	0.0515333	±	0.0060136	0.0559333	±	0.00695509	0.0584333	±	0.00631295	0.0561333	±	0.00678405	0.0663667	±	0.00902349
189	Thr	0.0543667	±	0.00465224	0.0644667	±	0.0116518	0.0622333	±	0.00656836	0.0577333	±	0.00618088	0.0743	±	0.0136963
190	Leu	0.0532	±	0.00795047	0.0646333	±	0.0214617	0.0576333	±	0.00328836	0.0550667	±	0.00458294	0.0692333	±	0.0102652
191	Arg	0.0529	±	0.0069347	0.0599	±	0.0118203	0.0554333	±	0.00236714	0.0542667	±	0.00359212	0.0613333	±	0.0043062
192	Lys	0.0608333	±	0.0057492	0.0685667	±	0.0144195	0.0633	±	0.00395854	0.0635333	±	0.00493288	0.0725667	±	0.0101254
193	Leu	0.0625667	±	0.00717379	0.0777	±	0.0209459	0.0666	±	0.00122882	0.067	±	0.00904212	0.0833	±	0.0127801
194	Leu	0.0669333	±	0.0108029	0.07	±	0.0113265	0.0695	±	0.0027074	0.0703333	±	0.00777324	0.0837333	±	0.00863153
195	Thr	0.0854	±	0.0174158	0.0789	±	0.0130092	0.0849	±	0.00840773	0.0871333	±	0.00755667	0.101667	±	0.00668606
196	Gly	0.114067	±	0.0318199	0.100933	±	0.0439859	0.137733	±	0.0254508	0.142433	±	0.0026727	0.149133	±	0.0094659
197	Glu	0.110733	±	0.0202211	0.1145	±	0.0401981	0.123167	±	0.0102188	0.119233	±	0.00866622	0.1202	±	0.00626977
198	Leu	0.105867	±	0.0213704	0.0935333	±	0.0340237	0.1229	±	0.00710422	0.113367	±	0.00670398	0.124933	±	0.00863095
199	Leu	0.0750667	±	0.0125703	0.0711333	±	0.020731	0.0913667	±	0.00590113	0.0829667	±	0.00496622	0.0876	±	0.00910988
200	Thr	0.0741	±	0.00835404	0.0780333	±	0.0211972	0.0931333	±	0.0145018	0.0813667	±	0.000945163	0.0833333	±	0.00833627
201	Leu	0.0772333	±	0.00588756	0.0824667	±	0.0213336	0.0947333	±	0.0145963	0.0829	±	0.00524595	0.0867	±	0.00675574
202	Ala	0.0783	±	0.00636632	0.0793667	±	0.0154306	0.0965667	±	0.0152008	0.0870333	±	0.00457639	0.0882333	±	0.00280238
203	Ser	0.0624333	±	0.00485833	0.0626	±	0.0113013	0.0764	±	0.0118647	0.0712333	±	0.00187705	0.0709667	±	0.00558957
204	Arg	0.0634333	±	0.00259679	0.0593667	±	0.0129639	0.0739667	±	0.00965522	0.0674333	±	0.00305341	0.0711	±	0.00759013
205	Gln	0.0673	±	0.00478435	0.0617333	±	0.00971717	0.0826667	±	0.0119035	0.074	±	0.00521153	0.0782	±	0.00507445
206	Gln	0.0606667	±	0.0061403	0.0574	±	0.00492747	0.0761	±	0.011241	0.0704	±	0.0025865	0.0667667	±	0.00401539
207	Leu	0.0526	±	0.0053507	0.0495667	±	0.00508462	0.0664333	±	0.0112696	0.0626333	±	0.00464901	0.0594667	±	0.00386566
208	Ile	0.0594	±	0.00450333	0.0516	±	0.00571664	0.0724667	±	0.01205	0.0688667	±	0.00660025	0.0711	±	0.00321403
209	Asp	0.0675	±	0.00559732	0.0603	±	0.00470319	0.0809	±	0.0116349	0.0743667	±	0.00200083	0.0685	±	0.00556507
210	Trp	0.0600667	±	0.00912707	0.0542	±	0.00355949	0.0758333	±	0.0132613	0.0668333	±	0.00217332	0.0600333	±	0.00598777
211	Met	0.0567333	±	0.00900907	0.0491667	±	0.00340783	0.0735	±	0.0129711	0.0651333	±	0.00251462	0.0591333	±	0.0022723
212	Glu	0.0622333	±	0.0130374	0.0468667	±	0.00180093	0.0911	±	0.0241241	0.0710667	±	0.00170392	0.0631333	±	0.00135031
213	Ala	0.0974333	±	0.0239563	0.0582667	±	0.0105263	0.124633	±	0.0408578	0.0915667	±	0.0141846	0.0832667	±	0.00987742
214	Asp	0.111567	±	0.0411651	0.0592667	±	0.0175047	0.184567	±	0.0848647	0.180233	±	0.0710114	0.112767	±	0.00911939
215	Lys	0.126733	±	0.0230018	0.0727667	±	0.0143866	0.219567	±	0.087189	0.188933	±	0.0920994	0.1243	±	0.0273649
216	Val	0.150433	±	0.0350951	0.0755333	±	0.017185	0.286633	±	0.121538	0.235067	±	0.0552238	0.1768	±	0.0202334
217	Ala	0.1669	±	0.076859	0.0741667	±	0.0281811	0.301033	±	0.113287	0.279967	±	0.077983	0.184533	±	0.0515773
218	Gly	0.178033	±	0.0646248	0.0771	±	0.0268468	0.243467	±	0.100039	0.2996	±	0.119061	0.236333	±	0.0712028
219	Pro	0.1534	±	0.0477564	0.0819	±	0.0197494	0.209933	±	0.0526403	0.246533	±	0.089431	0.206867	±	0.0839545
220	Leu	0.125133	±	0.0461538	0.0661667	±	0.0172082	0.178467	±	0.024082	0.203733	±	0.0602268	0.180967	±	0.0754199
221	Leu	0.1123	±	0.0479882	0.0573667	±	0.0125005	0.148133	±	0.033983	0.155933	±	0.0346347	0.1433	±	0.0282204
222	Arg	0.1276	±	0.0489343	0.0532667	±	0.00429108	0.172833	±	0.0426174	0.1713	±	0.0547302	0.1993	±	0.0510698
223	Ser	0.1572	±	0.0601101	0.0667333	±	0.00967178	0.204967	±	0.0450157	0.209833	±	0.0796811	0.207367	±	0.0200642
224	Ala	0.149233	±	0.0411923	0.0677667	±	0.00754476	0.172067	±	0.0260634	0.180367	±	0.0336652	0.185433	±	0.0465765
225	Leu	0.108367	±	0.0232121	0.0733	±	0.00525071	0.1389	±	0.00918205	0.129933	±	0.0172233	0.134333	±	0.0307919
226	Pro	0.127333	±	0.019527	0.1014	±	0.0199547	0.1501	±	0.0164739	0.153967	±	0.00611583	0.144067	±	0.0314013
227	Ala	0.149333	±	0.0191147	0.128467	±	0.027403	0.173633	±	0.00490951	0.1874	±	0.0155084	0.160567	±	0.0287028
228	Gly	0.1207	±	0.0185008	0.102533	±	0.0107356	0.130567	±	0.0115509	0.152167	±	0.0130929	0.1318	±	0.0224179
229	Trp	0.0843333	±	0.0115214	0.0659	±	0.00138564	0.0935333	±	0.01125	0.104433	±	0.00368284	0.0891667	±	0.0174918
230	Phe	0.0685333	±	0.00980272	0.0599667	±	0.0020232	0.0741333	±	0.00702163	0.0786333	±	0.00421466	0.0715667	±	0.012413
231	Ile	0.0583667	±	0.0114675	0.0468667	±	0.000404145	0.0691333	±	0.00302379	0.0674	±	0.00695485	0.0596	±	0.00697352
232	Ala	0.0535	±	0.0125921	0.0444667	±	0.000896289	0.0715	±	0.0060531	0.0621	±	0.0081185	0.0570667	±	0.00145717
233	Asp	0.0516	±	0.0109768	0.0399667	±	0.00064291	0.0732	±	0.00743034	0.0659667	±	0.0153865	0.0537	±	0.0022
234	Lys	0.0449667	±	0.00669054	0.0428333	±	0.00310698	0.0659333	±	0.00470142	0.0624667	±	0.0176976	0.0505333	±	0.00561991
235	Ser	0.0530667	±	0.00940018	0.0485	±	0.00429302	0.0595	±	0.00574195	0.0641667	±	0.0258446	0.0574	±	0.00746458
236	Gly	0.0581	±	0.00517397	0.0540333	±	0.00627402	0.0613333	±	0.00916642	0.0662	±	0.023135	0.0666333	±	0.00515978
237	Ala	0.0530667	±	0.00687047	0.0509667	±	0.00683398	0.0562	±	0.00416773	0.0586	±	0.0188836	0.0742	±	0.0074
238	Gly	0.0682333	±	0.00482735	0.0580667	±	0.00690821	0.0657	±	0.00565066	0.0716667	±	0.0252809	0.102933	±	0.0175169
240	Glu	0.0653333	±	0.00821361	0.0608333	±	0.00455448	0.0751	±	0.00955981	0.0799333	±	0.0343156	0.119567	±	0.00662596
241	Arg	0.0804333	±	0.0107612	0.0680333	±	0.0113359	0.0869667	±	0.00402658	0.0912667	±	0.0258403	0.131433	±	0.0172512
242	Gly	0.0720333	±	0.0100719	0.0726333	±	0.00934095	0.0782	±	0.00365923	0.0833333	±	0.0203345	0.1222	±	0.0214746
243	Ser	0.0539667	±	0.00696587	0.0500333	±	0.00298385	0.0616667	±	0.00303535	0.0566667	±	0.0119509	0.0735667	±	0.0118035
244	Arg	0.0554333	±	0.00856524	0.0453667	±	0.00172143	0.0612	±	0.00651844	0.0596667	±	0.00797517	0.0645667	±	0.00803513
245	Gly	0.0644333	±	0.0155661	0.0469	±	0.00325115	0.0689667	±	0.00831525	0.0722333	±	0.0125683	0.0693333	±	0.0138673
246	Ile	0.046	±	0.00993378	0.0465667	±	0.00464363	0.0505	±	0.00155885	0.0562	±	0.0176808	0.0514	±	0.00497293
247	Ile	0.0406333	±	0.00655464	0.0436667	±	0.00178979	0.0484	±	0.00165227	0.0519	±	0.0149503	0.0478333	±	0.00397031
248	Ala	0.0445	±	0.00779679	0.0461	±	0.00155242	0.0523	±	0.00167033	0.054	±	0.0102562	0.0518333	±	0.00412593
249	Ala	0.0445667	±	0.00727278	0.0446333	±	0.000950438	0.0517333	±	0.00340196	0.0483667	±	0.00395264	0.0519	±	0.00311929
250	Leu	0.0492333	±	0.00811439	0.0475667	±	0.00160104	0.0554	±	0.00385876	0.0589667	±	0.00443772	0.0559	±	0.00737767
251	Gly	0.0593	±	0.0104312	0.0578	±	0.00165227	0.0674	±	0.01048	0.0741667	±	0.00588586	0.071	±	0.0150063
252	Pro	0.0820333	±	0.0159051	0.1006	±	0.0227515	0.0945	±	0.0150639	0.105	±	0.0048775	0.0992333	±	0.0247823
254	Asp	0.110367	±	0.0163295	0.1471	±	0.0286005	0.122233	±	0.0128438	0.136567	±	0.00635321	0.127433	±	0.025879
255	Gly	0.0948667	±	0.0131264	0.1314	±	0.00831625	0.1012	±	0.00861858	0.1091	±	0.00765441	0.109233	±	0.0226606
256	Lys	0.0879	±	0.0088459	0.0994667	±	0.0028006	0.0928333	±	0.00442418	0.0941667	±	0.00345591	0.0969	±	0.0189074
257	Pro	0.0647333	±	0.00735957	0.0821	±	0.00480729	0.0704333	±	0.0049339	0.071	±	0.00196723	0.0728	±	0.0116086
258	Ser	0.0576	±	0.00838033	0.0583	±	0.00331512	0.0643	±	0.00787909	0.0667667	±	0.00358515	0.0661667	±	0.00727622
259	Arg	0.0460333	±	0.00733576	0.0478	±	0.00213776	0.0518333	±	0.00613297	0.0538333	±	0.00397031	0.0531	±	0.00370405
260	Ile	0.0424	±	0.00561516	0.0428	±	0.00121655	0.0461667	±	0.00285015	0.0468	±	0.00302655	0.0505667	±	0.00198578
261	Val	0.0424333	±	0.00923815	0.0451333	±	0.00279702	0.0424	±	0.00311769	0.0470667	±	0.00455448	0.0469333	±	0.00445009
262	Val	0.0399667	±	0.00842991	0.0451	±	0.00447102	0.0418667	±	0.00411015	0.0475667	±	0.00852311	0.0481333	±	0.00614356
263	Ile	0.0442333	±	0.00775134	0.0425	±	0.00281603	0.0445333	±	0.000404145	0.0543	±	0.0116512	0.0472333	±	0.00638148
264	Tyr	0.0462667	±	0.00777775	0.0437	±	0.0025865	0.0481333	±	0.00428991	0.0509	±	0.0110322	0.0487667	±	0.00500033
265	Thr	0.0573333	±	0.0075798	0.0503667	±	0.00206478	0.0539	±	0.00468722	0.0531333	±	0.00907818	0.0553333	±	0.00267644
266	Thr	0.0715333	±	0.0238856	0.057	±	0.00636632	0.0582	±	0.00500899	0.0570667	±	0.00980833	0.0699	±	0.00468935
267	Gly	0.0891667	±	0.0238358	0.0666333	±	0.0103317	0.0761333	±	0.00474377	0.0766667	±	0.00700024	0.0981	±	0.0143983
268	Ser	0.0701	±	0.00824197	0.0812667	±	0.00612318	0.0842667	±	0.00493288	0.0956	±	0.0226813	0.1096	±	0.0308443
269	Gln	0.0851667	±	0.0152749	0.103233	±	0.000550757	0.111333	±	0.0127775	0.106467	±	0.0195533	0.1351	±	0.0243809
270	Ala	0.0899	±	0.0225169	0.0907333	±	0.000665833	0.112333	±	0.0106782	0.1088	±	0.0222083	0.121267	±	0.0110297
271	Thr	0.1151	±	0.0362923	0.0991333	±	0.00495715	0.136833	±	0.0104844	0.1381	±	0.0271829	0.143167	±	0.00790337
272	Met	0.121033	±	0.0422339	0.0954667	±	0.00846778	0.139367	±	0.0101869	0.145767	±	0.031639	0.156833	±	0.0162759
273	Asp	0.126267	±	0.0555671	0.0934667	±	0.010826	0.142433	±	0.0100779	0.1496	±	0.0377541	0.163367	±	0.0225622
274	Glu	0.109033	±	0.0513428	0.076	±	0.00589661	0.117467	±	0.0110351	0.118367	±	0.0308742	0.131033	±	0.0207823
275	Arg	0.100867	±	0.0403205	0.0678	±	0.00800187	0.103633	±	0.0105983	0.109233	±	0.0280018	0.112133	±	0.0192365
276	Asn	0.1029	±	0.0467116	0.0685333	±	0.010352	0.114467	±	0.0113808	0.128667	±	0.0339712	0.128333	±	0.0222217
277	Arg	0.100867	±	0.0421676	0.0671333	±	0.00646091	0.112567	±	0.0122769	0.122667	±	0.0326589	0.127633	±	0.0231202
278	Gln	0.0922667	±	0.0347454	0.0671	±	0.00660908	0.0974667	±	0.010494	0.1084	±	0.0288437	0.111933	±	0.0248713
279	Ile	0.0936333	±	0.0372882	0.0652	±	0.00807279	0.0994333	±	0.0130592	0.115467	±	0.0315088	0.109433	±	0.0266991
280	Ala	0.0924667	±	0.035103	0.0648	±	0.00715821	0.1032	±	0.0148098	0.133567	±	0.0447674	0.116233	±	0.0222913
281	Glu	0.0826667	±	0.0299954	0.0638	±	0.0101533	0.0886667	±	0.0115777	0.132733	±	0.0691299	0.1103	±	0.0224448
282	Ile	0.0807333	±	0.0365503	0.0671	±	0.0134257	0.0769	±	0.015435	0.119633	±	0.0573751	0.0972	±	0.0336379
283	Gly	0.0967	±	0.0401309	0.0764667	±	0.020352	0.0948333	±	0.0167727	0.149433	±	0.0616131	0.114767	±	0.0327415
284	Ala	0.0953333	±	0.0326278	0.0810333	±	0.0236189	0.0983	±	0.0145626	0.142067	±	0.0479183	0.118567	±	0.0272949
285	Ser	0.0916667	±	0.0369216	0.0762667	±	0.0173166	0.0875667	±	0.0127257	0.118533	±	0.0285911	0.1078	±	0.0267427
286	Leu	0.0952333	±	0.0480905	0.0789	±	0.0261918	0.0972667	±	0.0323976	0.1293	±	0.0373828	0.114167	±	0.0382537
287	Ile	0.1134	±	0.0522162	0.0955	±	0.0294104	0.129833	±	0.0549214	0.169167	±	0.0539935	0.130733	±	0.0373558
288	Lys	0.121967	±	0.0475044	0.104133	±	0.0218601	0.138667	±	0.0464741	0.1842	±	0.0583484	0.134967	±	0.0303892
289	His	0.126767	±	0.026716	0.1342	±	0.0277739	0.144833	±	0.0310088	0.177733	±	0.0447279	0.126233	±	0.016978
290	Trp	0.0974667	±	0.0105633	0.1889	±	0.042137	0.1216	±	0.0224542	0.120967	±	0.0266476	0.1049	±	0.00552449
291					0.223267	±	0.0170418
292					0.334167	±	0.0158973
Average		0.0741802	±	0.028362	0.0802303	±	0.0368567	0.089546	±	0.0389183	0.0899143	±	0.0462213	0.0956513	±	0.0431206
Error bars are the RMSF difference between replicas for each residue.
