# Supplementary material for: The Structural Dynamics of Engineered β-Lactamases Vary Broadly on Three Timescales yet Sustain Native Function
Source: Sci Rep. 2019 Apr 30;9:6656. doi: 10.1038/s41598-019-42866-8 (PMC6491436; doi:10.1038/s41598-019-42866-8)
Supplement: Supplementary file 4 — Dataset 3 [file 41598_2019_42866_MOESM4_ESM.xlsx]

## Sheet: Table S7. CPMG
Supplementary Table S7. Differences in measured R2 (1/τcp) at fast (τcp = 0.625 ms) and slow (τcp = 10 ms) pulsing rates (ΔR2 values ≥ 7s-1), derived from TROSY-based 15N-CPMG relaxation dispersion experiments, and unassigned residues (NA) for the chimeras cTEM-2m and cTEM-19m.
cTEM-2m
Residue	ΔR2 (800 MHz)			kex			Population (pA)	α (see33)	Timescale of exchange
Asp38	33.1	±	2.7	466.5	±	214.3	0.50
Arg43	13.3	±	0.4	888.1	±	114.4	0.71	0.00	slow
Glu48	13.7	±	0.7	441.8	±	173.2	0.90	0.44	slow
Thr69	8.8	±	1.0	936.6	±	254.4	0.50
Ser70	NA
Tyr105	7.8	±	0.3
Asp115	NA
Ser130	10.5	±	1.0	587.6	±	188.4	0.50	0.00	slow
Asp131	9.0	±	0.8	295.7	±	113.5	0.50
Glu212	19.5	±	2.1	1,403	±	582.6	0.50	0.99	intermediate
Ala217	11.2	±	1.0	1,283	±	534.8	0.50	1.30	fast
Leu221	11.2	±	1.2	1,406	±	618.8	0.98	0.22	slow
Leu225	12.3	±	0.6
Ile231	9.5	±	0.4
Lys234	8.9	±	1.0
Ala237	NA
Gly238	12.9	±	0.8	755.3	±	179.7	0.50	1.29	fast
Arg241	8.2	±	0.8	596.7	±	202.4	0.50	0.68	slow
Gly242	35.9	±	1.3
Ser243	7.5	±	1.0	819.5	±	211.8	0.93
Arg244	12.6	±	0.8
Gly245	9.3	±	0.7	2,051	±	577.5	0.98
Ile246	8.5	±	0.5	1,320	±	544.4	0.99
Arg259	11.6	±	1.0	687.3	±	251.8	0.50
Gly267	12.7	±	0.9	2,223	±	716.8	0.98	0.51	slow
Asn276	7.7	±	0.3	438.6	±	110.8	0.88	0.24	slow
Arg277	8.3	±	0.4	1,427	±	337.6	0.93
Ala284	7.3	±	0.5
Ile287	10.1	±	0.6
cTEM-19m
Residue	ΔR2 (800 MHz)			kex			Population (pA)	α (see33)	Timescale of exchange
Glu28	11.5	±	4.3	443.0	±	125.5	0.50	1.45	fast
Thr29	12.1	±	0.6	485.6	±	130.0	0.50
Lys32	18.6	±	0.5	323.4	±	138.7	0.93
Asp38	9.9	±	0.6	291.1	±	138.8	0.87
Gly41	29.5	±	1.2	1,191	±	182.7	0.93	0.87	inter
Arg43	29.3	±	1.2	619.9	±	121.6	0.93	0.23	slow
Val44	27.4	±	6.4	700.9	±	326.3	0.92
Glu48	18.2	±	0.5
Leu49	12.2	±	0.5
Asp50	18.9	±	0.5
Ser59	11.5	±	0.4	257.5	±	80.13	0.87	1.39	fast
Phe66	21.0	±	0.9	629.3	±	144.8	0.95	0.00	slow
Thr69	18.9	±	2.7
Ser70	NA
Phe72	8.9	±	0.9	593.1	±	166.6	0.50
Lys73	7.5	±	0.5	1,243	±	609.5	0.50
Gln88	18.0	±	1.1
Tyr105	14.9	±	0.3	1,219	±	225.4	0.96	0.71	slow/inter
Ala125	23.4	±	0.8	1,091	±	225.4	0.93	1.05	inter
Ala126	8.5	±	0.4	573.6	±	194.3	0.50
Thr128	25.9	±	2.5	1,561	±	382.1	0.94	2.02	fast
Met129	10.1	±	0.6	1,499	±	552.6	0.96	1.63	fast
Ser130	18.7	±	1.7	1,189	±	449.6	0.97	0.37	slow
Asp131	20.3	±	1.0	838.1	±	147.6	0.50	1.58	inter/fast
Asn132	30.9	±	1.3
Glu166	7.1	±	0.4	307.2	±	188.2	0.97	0.00	slow
Asn170	12.3	±	0.7	672.8	±	176.3	0.95	0.96	inter
Glu171	10.8	±	0.9
Gly172	30.9	±	1.5	2,105	±	842.4	0.94	0.93	inter
Lys173	NA
Ile186	7.7	±	0.4	888.3	±	195.6	0.50	2.01	fast
Ile208	7.7	±	1.6
Glu212	26.3	±	4.2
Ala213	16.8	±	1.1	1,644	±	363.8	0.94
Asp214	NA
Val216	NA
Ala217	27.1	±	2.7	1,761	±	484.7	0.96	0.60	slow/inter
Gly218	NA
220 - 222	NA
Leu225	12.9	±	0.6	577.7	±	150.4	0.50	1.64	fast
Ala227	10.9	±	0.2	769.2	±	260.7	0.50
Trp229	11.9	±	0.4	642.2	±	187.6	0.50
Phe230	9.2	±	0.4	1,086	±	462.8	0.50
Ile231	19.6	±	0.7	638.9	±	196.9	0.50	1.93	fast
Ala232	26.5	±	1.0
Asp233	18.1	±	0.8	1,105	±	215	0.96	0.79	inter
235-243	NA
Arg244	34.7	±	4.7
245-246	NA
Ile247	13.2	±	0.8
Ser258	15.9	±	1.0
Arg259	11.3	±	0.7	760.9	±	271.4	0.95	0.90	inter
Ile260	11.3	±	0.5	441.7	±	161.8	0.50	2.03	fast
Tyr264	34.4	±	1.4	704.3	±	191.1	0.93	0.86	inter
Gly267	28.6	±	3.4	1,457	±	469.1	0.96	0.75	slow/inter
Ser268	7.8	±	1.5	1,099	±	407.2	0.50	0.58	slow
Gln269	21.1	±	1.3	1,171	±	215.3	0.91	1.87	fast
Ala270	16.4	±	1.2	385.7	±	173.5	0.50	2.04	fast
Met272	NA
Arg275	12.1	±	0.7	706.8	±	202	0.92
Asn276	9.8	±	0.7	293.7	±	85.38	0.90	1.57	fast
Arg277	19.5	±	0.6	539.8	±	215.8	0.95
Gln278	16.7	±	0.6	942.2	±	124.1	0.95	0.95	inter
Ile279	18.5	±	0.9	819.8	±	121.3	0.50
Ala280	16.4	±	1.2	504.3	±	203.1	0.50	2.03	fast
Ile282	10.7	±	0.4
Ala284	11.8	±	0.6	805.6	±	169.8	0.82	1.35	inter
Leu286	9.6	±	0.3
Ile287	25.6	±	1.3	336.9	±	115.5	0.90
